# Supplementary material for: Effects of the vertically transmitted microsporidian Facilispora margolisi and the parasiticide emamectin benzoate on salmon lice (Lepeophtheirus salmonis)
Source: BMC Genomics. 2017 Aug 17;18:630. doi: 10.1186/s12864-017-4040-8 (PMC5561633; doi:10.1186/s12864-017-4040-8)
Supplement: Supplementary file 1 — Differentially expressed transcripts by microsporidia and EMB. (XLSX 244 kb) [file 12864_2017_4040_MOESM1_ESM.xlsx]

## Sheet: mfx of F.margolisi infection
Transcripts significantly impacted by the presence of F. margolisi (MS+), regardless of the presence of EMB. Main effect (mfx) of MS in two-way ANOVA, p < 0.01 and fold change (FC) ≥ 1.5
Spot ID	Contig ID	p-value mfx MS	FC (MS+ vs MS-)	Gene	Description	GeneID	SwissProt Accession
C217R152	5733390	0.00228888	-1.68189	15-PGDH	15-hydroxyprostaglandin dehydrogenase [NAD+]	512259	Q3T0C2
C179R155	5723417	7.38438e-07	1.74192	TBP-6	26S protease regulatory subunit 6A-A	379941	O42587
C239R040	5729156	0.00648991	1.68714		26S protease regulatory subunit 8	33105	O18413
C096R168	5740452	0.0019217	1.68863		26S proteasome non-ATPase regulatory subunit 4	40388	P55035
C164R105	5731466	0.000360266	1.51425		26S proteasome non-ATPase regulatory subunit 4	19185	O35226
C262R145	5730272	0.00145052	1.65022		26S proteasome non-ATPase regulatory subunit 4	19185	O35226
C045R163	5722622	2.08217e-06	-1.62977	L22mt	39S ribosomal protein L22, mitochondrial	32662	Q9VXB5
C050R138	5723593	1.25012e-05	-1.52464	L23mt	39S ribosomal protein L23, mitochondrial	38302	Q9W021
C039R094	5732439	1.76135e-05	-1.56239	L32mt	39S ribosomal protein L32, mitochondrial	43698	Q9V9Z1
C005R124	5724911	4.16179e-05	-1.54689	S12mt	40S ribosomal protein S12, mitochondrial	31228	P10735
C181R147	5732254	0.000238559	-1.51953		40S ribosomal protein S16	37580	Q9W237
C250R167	5732254	0.000117762	-2.1159		40S ribosomal protein S16	37580	Q9W237
C186R102	5732340	2.01138e-05	1.55888		6-phosphogluconate dehydrogenase, decarboxylating	443541	P00349
C021R099	5721867	2.35931e-07	1.62793	HSP-60	60 kDa heat shock protein, mitochondrial	32045	O02649
C027R045	5731621	1.53962e-06	1.63286	HSP-60	60 kDa heat shock protein, mitochondrial	32045	O02649
C151R094	5726138	9.93655e-08	1.58174	HSP-60	60 kDa heat shock protein, mitochondrial	32045	O02649
C162R149	5726138	7.1292e-07	1.58612	HSP-60	60 kDa heat shock protein, mitochondrial	32045	O02649
C183R113	5731621	1.83899e-06	1.66799	HSP-60	60 kDa heat shock protein, mitochondrial	32045	O02649
C223R045	5721867	4.10899e-05	1.50395	HSP-60	60 kDa heat shock protein, mitochondrial	32045	O02649
C063R097	5725656	0.000810811	-1.54313		60 ribosomal protein L12, mitochondrial	2539530	Q9USJ9
C187R162	5737032	5.75124e-05	-1.53901		60S ribosomal protein L12 sp|P61866.1|RL12_CAEEL RecName: Full=60S ribosomal protein L12	8576231	P61865
C035R091	5730003	0.000203324	-1.90296		60S ribosomal protein L29	507270	Q58DW3
C042R085	5730083	0.00206972	1.99952		60S ribosomal protein L3	41347	O16797
C098R014	5728450	3.36718e-05	-1.65899		60S ribosomal protein L30		P58374
C125R004	5724782	3.34423e-14	-4.44361		60S ribosomal protein L44		Q9NB33
C221R165	5724782	3.37117e-10	-2.14657		60S ribosomal protein L44		Q9NB33
C084R162	5733345	0.000110551	1.5308	p20-ARC sp|P59999.3|ARPC4_MOUSE RecName: Full=Actin-related protein 2/3 complex subunit 4	Actin-related protein 2/3 complex subunit 4	10093	P59998
C061R023	5732374	2.67828e-05	1.53653		Actin, clone 403		P18603
C144R170	5738354	0.000458584	1.57936		Actin, clone 403		P18603
C084R034	5737256	0.00248746	1.50196		Actin, cytoplasmic 1, N-terminally processed	407952	Q6NVA9
C109R129	5736143	0.000228923	1.50993	AHA1	Activator of 90 kDa heat shock protein ATPase homolog 1	10598	O95433
C190R061	5722063	0.0010941	1.55003	AHA1	Activator of 90 kDa heat shock protein ATPase homolog 1	217737	Q8BK64
C042R031	5731445	3.77973e-05	-1.88099	APRT	Adenine phosphoribosyltransferase	4813348	P54363
C194R065	5731445	1.88216e-06	-1.63516	APRT	Adenine phosphoribosyltransferase	4813348	P54363
C153R068	5726225	0.00381818	1.90461	AdoHcyase	Adenosylhomocysteinase	32471	Q27580
C190R122	5727456	0.000140365	1.79664	AdoHcyase	Adenosylhomocysteinase	32471	Q27580
C059R068	5722607	0.00653652	1.5814	ANT 3	ADP,ATP carrier protein 3	852380	P18238
C130R042	5722607	0.00121461	1.80378	ANT 3	ADP,ATP carrier protein 3	852380	P18238
C059R026	5730660	6.76381e-06	-1.85924		Advillin		O88398
C158R151	5730660	2.1503e-06	-1.91325		Advillin		O88398
C094R059	5737479	9.41758e-05	-1.96125	GCAP	Alkaline phosphatase, placental-like	251	P10696
C195R107	5737479	0.000217414	-1.7772	GCAP	Alkaline phosphatase, placental-like	251	P10696
C145R046	5730212	0.00260691	1.60733		Alpha-crystallin B chain	396089	Q05713
C201R038	5734258	3.81431e-05	-1.51847		Altered inheritance rate of mitochondria protein 29	853949	P36154
C005R080	5731448	1.68747e-05	-1.6449		Anionic trypsin-2	25052	P00763
C168R106	5731448	9.49741e-06	-1.80856		Anionic trypsin-2	25052	P00763
C102R046	5733066	0.000526482	-1.85974		Aspartic proteinase oryzasin-1	4339639	Q42456
C127R114	5735770	0.00022729	1.86436		ATG13, Autophagy-related protein 13. Members of this family of phosphoproteins are involved in cytoplasm to vacuole transport (Cvt), and more specifically in Cvt vesicle formation. They are probably involved in the switching machinery regulating the conversion between the Cvt pathway and autophagy. Finally, ATG13 is also required for glycogen storage.
C243R076	5729917	0.00661348	1.57343		ATG13, Autophagy-related protein 13. Members of this family of phosphoproteins are involved in cytoplasm to vacuole transport (Cvt), and more specifically in Cvt vesicle formation. They are probably involved in the switching machinery regulating the conversion between the Cvt pathway and autophagy. Finally, ATG13 is also required for glycogen storage.
C112R153	5738736	0.00426818	1.93467	eIF-4A	ATP-dependent RNA helicase eIF4A	3633597	Q4P331
C103R166	5735269	0.000257122	-1.58309		ATP-synt_Eps, Mitochondrial ATP synthase epsilon chain. This family constitutes the mitochondrial ATP synthase epsilon subunit. This is not to be confused with the bacterial epsilon subunit, which is homologous to the mitochondrial delta subunit (pfam00401 and pfam02823) The epsilon subunit is located in the extrinsic membrane section F1, which is the catalytic site of ATP synthesis. The epsilon …
C162R122	5735269	0.000115667	-1.57258		ATP-synt_Eps, Mitochondrial ATP synthase epsilon chain. This family constitutes the mitochondrial ATP synthase epsilon subunit. This is not to be confused with the bacterial epsilon subunit, which is homologous to the mitochondrial delta subunit (pfam00401 and pfam02823) The epsilon subunit is located in the extrinsic membrane section F1, which is the catalytic site of ATP synthesis. The epsilon …
C190R139	5727959	0.000110216	-1.5531		ATP-synt_Eps, Mitochondrial ATP synthase epsilon chain. This family constitutes the mitochondrial ATP synthase epsilon subunit. This is not to be confused with the bacterial epsilon subunit, which is homologous to the mitochondrial delta subunit (pfam00401 and pfam02823) The epsilon subunit is located in the extrinsic membrane section F1, which is the catalytic site of ATP synthesis. The epsilon …
C203R038	5727959	6.70452e-05	-1.51933		ATP-synt_Eps, Mitochondrial ATP synthase epsilon chain. This family constitutes the mitochondrial ATP synthase epsilon subunit. This is not to be confused with the bacterial epsilon subunit, which is homologous to the mitochondrial delta subunit (pfam00401 and pfam02823) The epsilon subunit is located in the extrinsic membrane section F1, which is the catalytic site of ATP synthesis. The epsilon …
C098R084	5729864	0.000570382	1.51156	Bt toxin-resistant protein 4	Beta-1,4-N-acetylgalactosaminyltransferase bre-4	190668	Q9GUM2
C238R013	5729864	0.000234293	1.52797	Bt toxin-resistant protein 4	Beta-1,4-N-acetylgalactosaminyltransferase bre-4	190668	Q9GUM2
C078R135	5730663	3.58556e-07	1.5082		Beta,beta-carotene 15,15-monooxygenase	395346	Q9I993
C231R129	5730663	3.71474e-07	1.62715		Beta,beta-carotene 15,15-monooxygenase	395346	Q9I993
C173R020	5732327	1.75964e-07	2.0077		BolA-like protein 3	388962	Q53S33
C028R064	5735777	0.00019923	1.58399		Calcium-dependent secretion activator	49968	Q9NHE5
C064R149	5737892	0.000250503	1.93663		Calcium-transporting ATPase sarcoplasmic/endoplasmic reticulum type	49297	P22700
C127R032	5737892	0.000272352	2.04437		Calcium-transporting ATPase sarcoplasmic/endoplasmic reticulum type	49297	P22700
C188R072	5730528	0.000956145	1.5603	CANP 3	Calpain-3	423233	Q92177
C044R154	5734831	0.000196413	1.64543		Calreticulin	692629	Q7Z1E6
C081R036	5729557	9.80832e-05	1.5577		Calreticulin	41166	P29413
C170R137	5729557	7.78292e-05	1.83737		Calreticulin	41166	P29413
C176R114	5736172	1.65319e-07	1.58767		Calreticulin	41166	P29413
C182R124	5728756	5.07348e-06	1.62015		Calreticulin	41166	P29413
C020R062	5736717	3.3065e-06	-1.97355		Carboxypeptidase B		P04069
C182R154	5730474	3.16959e-06	-2.09739		Carboxypeptidase B		P04069
C258R114	5736717	4.05441e-05	-1.77305		Carboxypeptidase B		P04069
C212R015	5733641	3.85738e-05	1.52579	CKI-alpha	Casein kinase I isoform alpha	1452	P48729
C139R043	5733385	0.00201844	1.68477		Catalase	847	P04040
C090R084	5726845	1.57186e-05	-1.88576	CRABP-II	Cellular retinoic acid-binding protein 2	493998	Q5PXY7
C212R120	5730763	0.000157734	-1.79621		CHK, ZnF_C4 abd HLH domain containing kinases domain. subfamily of choline kinases.
C248R059	5730763	0.000410293	-1.76453		CHK, ZnF_C4 abd HLH domain containing kinases domain. subfamily of choline kinases.
C012R084	5736247	0.000921589	1.81714	HP1 beta	Chromobox protein homolog 1	10951	P83916
C111R086	5733093	0.000965399	1.7188	HP1 beta	Chromobox protein homolog 1	10951	P83916
C215R125	5729732	0.000288862	1.76868	HP1 beta	Chromobox protein homolog 1	10951	P83916
C087R114	5737159	0.000370697	-1.61291		ChtBD2, Chitin-binding domain type 2.
C019R031	5740094	0.0016843	-1.53663		Coagulation factor IX		P16291
C144R001	5729809	0.000208456	-1.62618		Coagulation factor IXa heavy chain		P00741
C232R064	5729894	0.000518701	1.67345	HAF	Coagulation factor XIIa light chain		Q04962
C036R006	5736545	0.00235168	-1.83184		COesterase, Carboxylesterase.
C187R121	5730303	4.49548e-07	-1.98132	HC	Collagenase		P08897
C218R127	5739376	9.9344e-06	-2.23142	HC	Collagenase		P08897
C005R015	5732561	4.5771e-06	1.93506		Cuticle protein 6		P82119
C022R145	5730598	0.00513026	1.5405		Cuticle protein 6		P82119
C091R102	5732561	2.01942e-05	1.87024		Cuticle protein 6		P82119
C112R008	5737106	0.00218454	1.59623		Cuticle protein 6		P82119
C132R128	5730598	2.23022e-06	1.92386		Cuticle protein 6		P82119
C147R071	5732835	2.99787e-06	2.00872		Cuticle protein 6		P82119
C153R085	5724496	0.00753865	1.54558		Cuticle protein 6		P82119
C167R113	5731280	6.15356e-06	2.03398		Cuticle protein 6		P82119
C179R143	5724496	5.20153e-06	1.9976		Cuticle protein 6		P82119
C185R120	5730573	5.15157e-06	1.92697		Cuticle protein 6		P82119
C203R073	5731280	1.58749e-05	1.84951		Cuticle protein 6		P82119
C203R108	5730573	0.00640309	1.6021		Cuticle protein 6		P82119
C220R080	5737217	0.00156711	1.61022		Cuticle protein 6		P82119
C220R164	5733060	5.29734e-06	1.91655		Cuticle protein 6		P82119
C238R016	5732835	7.65413e-06	1.73141		Cuticle protein 6		P82119
C256R066	5733060	1.32282e-05	1.88783		Cuticle protein 6		P82119
C145R102	5723660	6.80589e-05	1.52626		Cuticle protein 7		P82120
C209R111	5723660	0.00165822	1.56692		Cuticle protein 7		P82120
C242R006	5730442	0.000141714	1.58391		Cuticle protein CP14.6		Q94984
C127R055	5731151	0.00230431	1.81088		Cystathionine beta-synthase		Q58H57
C151R097	5730197	8.22799e-05	-1.91511		Cytochrome c oxidase subunit 1		P00400
C138R128	5730983	2.63418e-07	-1.59138		Cytochrome c oxidase subunit 5B, mitochondrial	287012	P00428
C097R099	5731499	9.75388e-07	-1.58874		Cytochrome c oxidase subunit 6B	2538835	O94581
C126R125	5736479	4.21069e-06	-1.87524		Cytochrome P450 2J2	1573	P51589
C008R076	5738543	0.000611153	-1.55908		Cytochrome P450 2L1		Q27712
C115R101	5738543	0.00196831	-1.55871		Cytochrome P450 2L1		Q27712
C042R074	5728294	1.37506e-05	-1.54348		DDDD, Putative mitochondrial precursor protein. This is a family of small conserved proteins found from nematodes to humans. The C-terminal region is rich in asparagine. Members are putatively assigned to be mitochondrial precursor proteins but this could not be confirmed.
C001R117	5730537	0.000995679	1.57362		Dehydrogenase/reductase SDR family member 11	192970	Q3U0B3
C034R010	5730972	0.00108586	-1.56419		Dehydrogenase/reductase SDR family member 11	79154	Q6UWP2
C049R002	5738447	0.000752074	1.76257		Dehydrogenase/reductase SDR family member 11	395172	Q71R50
C206R110	5730537	0.00193866	1.6825		Dehydrogenase/reductase SDR family member 11	192970	Q3U0B3
C081R051	5725071	0.00132202	1.71792		Dihydrolipoyl dehydrogenase, mitochondrial	403978	P49819
C216R049	5725071	0.000496679	1.83142		Dihydrolipoyl dehydrogenase, mitochondrial	403978	P49819
C246R087	5723266	0.000517676	1.56109		Dihydrolipoyl dehydrogenase, mitochondrial		Q8CIZ7
C043R111	5726228	8.9857e-05	1.62033		DnaJ homolog subfamily A member 1	100174139	Q5NVI9
C074R065	5738531	0.000258056	1.60793		DnaJ homolog subfamily A member 1	100174139	Q5NVI9
C246R126	5738531	0.000100971	1.54146		DnaJ homolog subfamily A member 1	100174139	Q5NVI9
C027R107	5738350	0.000255827	-1.55202		Dolichyldiphosphatase 1		B2KI79
C106R090	5730568	0.00460009	1.59193	EF-1-alpha	Elongation factor 1-alpha		P02993
C262R117	5730568	0.00174212	1.69289	EF-1-alpha	Elongation factor 1-alpha		P02993
C172R006	5740588	0.000369633	-1.585	E(spl)mbeta	Enhancer of split mbeta protein	43152	Q01069
C076R069	5730302	0.000436669	-1.51514		Equilibrative nucleoside transporter 3	353307	Q80WK7
C241R102	5730205	0.000681403	-1.63635		Euk_Ferritin, Eukaryotic Ferritin (Euk_Ferritin) domain. Ferritins are the primary iron storage proteins of most living organisms and members of a broad superfamily of ferritin-like diiron-carboxylate proteins. The iron-free (apoferritin) ferritin molecule is a protein shell composed of 24 protein chains arranged in 432 symmetry. Iron storage involves the uptake of iron (II) at the protein shell,…
C127R159	5732300	0.00269316	1.85362	eIF-2-alpha	Eukaryotic translation initiation factor 2 subunit 1	32617	P41374
C097R032	5738387	2.86187e-07	1.87095	eIF-4B	Eukaryotic translation initiation factor 4B	75705	Q8BGD9
C007R080	5725945	0.000510984	-1.55486		Fas apoptotic inhibitory molecule 2	509790	Q1LZ71
C043R042	5722418	0.000261824	1.65907		FAS-associated factor 1		P54731
C112R039	5731438	6.74785e-05	-1.61243		Fatty acid-binding protein		Q8MUC1
C122R039	5723136	0.000111768	-1.70312		Fatty acid-binding protein		Q8MUC1
C151R160	5723136	2.09656e-05	-1.63753		Fatty acid-binding protein		Q8MUC1
C154R006	5726838	0.000183147	-1.57439		Fatty acid-binding protein		Q8MUC1
C163R066	5726838	0.000192272	-1.71576		Fatty acid-binding protein		Q8MUC1
C242R066	5731438	7.78384e-05	-1.68051		Fatty acid-binding protein		Q8MUC1
C079R089	5723701	0.000172956	-1.82182	H-FABP	Fatty acid-binding protein, heart		Q99P61
C163R061	5723701	0.00756896	-1.65393	H-FABP	Fatty acid-binding protein, heart		Q99P61
C052R051	5731202	0.000261347	1.9693	PPIase	FK506-binding protein 4	2288	Q02790
C256R108	5722494	1.74842e-05	1.53654	FHL-2	Four and a half LIM domains protein 2	510008	Q2KI95
C221R030	5733187	0.00317771	1.59296		Fructose-2,6-bisphosphatase		O35552
C165R018	5738054	0.00276851	1.56128		Gamma-aminobutyric acid receptor subunit beta		Q75NA5
C126R128	5733513	2.70683e-05	-1.55289		Gamma-secretase subunit PEN-2	100151103; 402810	Q8JHF0
C149R145	5732566	0.00241544	-1.91857	Gastric lipase	Gastric triacylglycerol lipase	281283	Q29458
C107R076	5727343	1.04585e-05	1.67158	GDH	Glutamate dehydrogenase, mitochondrial	42832	P54385
C138R121	5723294	3.34085e-05	-1.57852	GPx-2	Glutathione peroxidase 2		Q4AEI0
C155R153	5728281	3.13541e-05	-1.55459	GPx-2	Glutathione peroxidase 2		Q4AEI0
C166R073	5723294	0.000309166	-1.59049	GPx-2	Glutathione peroxidase 2		Q4AEI0
C103R056	5732560	1.38994e-06	-2.07789	PEPI	Granulin-7		P28798
C150R146	5732560	7.80004e-06	-2.25678	PEPI	Granulin-7		P28798
C178R163	5732720	0.000220495	-1.71972		Granulin-7	29143	P23785
C263R112	5732720	0.000874017	-1.80057		Granulin-7	29143	P23785
C090R039	5729480	0.000378327	1.96896		GRP, Glycine rich protein family. This family of proteins includes several glycine rich proteins as well as two nodulins 16 and 24. The family also contains proteins that are induced in response to various stresses.
C141R068	5729480	0.00108107	1.82075		GRP, Glycine rich protein family. This family of proteins includes several glycine rich proteins as well as two nodulins 16 and 24. The family also contains proteins that are induced in response to various stresses.
C011R045	5733113	0.00167204	1.54853	G-protein 1	GTP-binding protein 1	14904	O08582
C093R006	5734142	0.000234701	1.67102		GTP-binding protein 1	513922	Q58DC5
C094R105	5733113	0.000354473	1.5198	G-protein 1	GTP-binding protein 1	14904	O08582
C134R147	5733447	0.000485329	1.58808		Guanine nucleotide-binding protein G(o) subunit alpha		P38404
C228R012	5733021	0.000521296	1.80061		H/ACA ribonucleoprotein complex subunit 4	37873	O44081
C016R017	5735854	8.55878e-05	1.9904	Hsc 70-4	Heat shock 70 kDa protein cognate 4		Q9U639
C019R016	5727968	6.28194e-06	1.82045	Hsc 70-4	Heat shock 70 kDa protein cognate 4		Q9U639
C031R076	5725918	0.000184036	1.84639	Hsc 70-4	Heat shock 70 kDa protein cognate 4		Q9U639
C040R144	5735854	0.000601716	1.67825	Hsc 70-4	Heat shock 70 kDa protein cognate 4		Q9U639
C145R112	5724200	4.87407e-05	1.75074	Hsc 70-4	Heat shock 70 kDa protein cognate 4		Q9U639
C196R098	5735428	0.00490032	1.54442	Hsc 70-4	Heat shock 70 kDa protein cognate 4		Q9U639
C219R057	5721792	1.67057e-05	1.72077	Hsc 70-4	Heat shock 70 kDa protein cognate 4		Q9U639
C234R132	5731150	7.76712e-05	1.5684		Heat shock cognate protein HSP 90-beta	396188	Q04619
C164R055	5735490	1.53377e-05	1.77884		Heat shock protein HSP 90-alpha	743883	A5A6K9
C252R026	5735490	1.48664e-05	1.51052		Heat shock protein HSP 90-alpha	743883	A5A6K9
C020R055	5731562	2.30168e-07	-2.21568		Herpes_BLLF1, Herpes virus major outer envelope glycoprotein (BLLF1). This family consists of the BLLF1 viral late glycoprotein, also termed gp350/220. It is the most abundantly expressed glycoprotein in the viral envelope of the Herpesviruses and is the major antigen responsible for stimulating the production of neutralising antibodies in vivo.
C080R160	5731562	8.25661e-07	-1.99183		Herpes_BLLF1, Herpes virus major outer envelope glycoprotein (BLLF1). This family consists of the BLLF1 viral late glycoprotein, also termed gp350/220. It is the most abundantly expressed glycoprotein in the viral envelope of the Herpesviruses and is the major antigen responsible for stimulating the production of neutralising antibodies in vivo.
C088R107	5733202	0.00618104	-1.54462	CAT-1	High affinity cationic amino acid transporter 1	6541	P30825
C069R061	5731227	6.89031e-06	-2.74602	CTR1	High affinity copper uptake protein 1	397186	Q8WNR0
C170R070	5731227	7.35115e-05	-2.42206	CTR1	High affinity copper uptake protein 1	397186	Q8WNR0
C068R131	5737307	3.98984e-07	-1.98644	H3 sp|P84239.2|H3_URECA RecName: Full=Histone H3 sp|P84228.2|H32_MOUSE RecName: Full=Histone H3.2 sp|P84229.2|H32_CHICK RecName: Full=Histone H3.2	Histone H3.2 sp|Q4QRF4.3|H32_DANRE RecName: Full=Histone H3.2 sp|Q28D37.3|H32_XENTR RecName: Full=Histone H3.2 sp|P84227.2|H32_BOVIN RecName: Full=Histone H3.2 sp|P84231.2|H32_ICTBU RecName: Full=Histone H3.2 sp|P84232.2|H32_PORAF RecName: Full=Histone H3.2	318847; 3771723; 3771729; 3771771; 3771792; 3771959; 3772032; 3772149; 3772163; 3772173; 3772189; 3772191; 3772198; 3772231; 3772370; 3772374; 3772421; 3772489; 3772517; 3772518; 3772552; 3772607; 3772619	P02299
C150R005	5737307	0.000112831	-1.78489	H3 sp|P84239.2|H3_URECA RecName: Full=Histone H3 sp|P84228.2|H32_MOUSE RecName: Full=Histone H3.2 sp|P84229.2|H32_CHICK RecName: Full=Histone H3.2	Histone H3.2 sp|Q4QRF4.3|H32_DANRE RecName: Full=Histone H3.2 sp|Q28D37.3|H32_XENTR RecName: Full=Histone H3.2 sp|P84227.2|H32_BOVIN RecName: Full=Histone H3.2 sp|P84231.2|H32_ICTBU RecName: Full=Histone H3.2 sp|P84232.2|H32_PORAF RecName: Full=Histone H3.2	318847; 3771723; 3771729; 3771771; 3771792; 3771959; 3772032; 3772149; 3772163; 3772173; 3772189; 3772191; 3772198; 3772231; 3772370; 3772374; 3772421; 3772489; 3772517; 3772518; 3772552; 3772607; 3772619	P02299
C144R144	5730190	6.5542e-05	-2.05145	HB	Hypodermin-B		P35588
C142R089	5725863	0.000840457	-1.50782	HGPRTase	Hypoxanthine-guanine phosphoribosyltransferase	395653	Q9W719
C143R099	5725863	0.000485705	-1.55198	HGPRTase	Hypoxanthine-guanine phosphoribosyltransferase	395653	Q9W719
C026R036	5722081	9.92856e-07	-1.56062		KU, BPTI/Kunitz family of serine protease inhibitors. Serine protease inhibitors. One member of the family is encoded by an alternatively-spliced form of Alzheimers amyloid beta-protein.
C124R093	5723088	7.1199e-07	-1.51147		KU, BPTI/Kunitz family of serine protease inhibitors. Serine protease inhibitors. One member of the family is encoded by an alternatively-spliced form of Alzheimers amyloid beta-protein.
C169R005	5726929	0.000203781	1.62075		KU, BPTI/Kunitz family of serine protease inhibitors. Serine protease inhibitors. One member of the family is encoded by an alternatively-spliced form of Alzheimers amyloid beta-protein.
C244R004	5722081	1.94051e-07	-1.55183		KU, BPTI/Kunitz family of serine protease inhibitors. Serine protease inhibitors. One member of the family is encoded by an alternatively-spliced form of Alzheimers amyloid beta-protein.
C136R016	5729617	0.000200464	1.58915	LEI	Leukocyte elastase inhibitor		Q1JPB0
C142R158	5737051	4.00452e-05	-1.71511	CAT-2	Low affinity cationic amino acid transporter 2	6542	P52569
C203R001	5737051	0.0014001	-1.52838	CAT-2	Low affinity cationic amino acid transporter 2	6542	P52569
C018R162	5733942	0.00987096	1.78243		Low choriolytic enzyme	100049451	P31579
C077R039	5739510	2.31204e-05	-1.57376		LYR motif-containing protein 5		B5FXA0
C007R046	5722313	0.00219386	1.6223	MVP	Major vault protein	379630	Q6PF69
C076R098	5722313	0.00617844	1.54822	MVP	Major vault protein	379630	Q6PF69
C173R063	5728082	1.73079e-06	-1.52032	SL15	Mannose-P-dolichol utilization defect 1 protein		Q60441
C033R089	5729889	1.541e-05	1.56911	Mnk1	MAP kinase-interacting serine/threonine-protein kinase 1	17346	O08605
C184R102	5728492	0.000274444	-1.85581		MARVEL, Membrane-associating domain. MARVEL domain-containing proteins are often found in lipid-associating proteins - such as Occludin and MAL family proteins. It may be part of the machinery of membrane apposition events, such as transport vesicle biogenesis.
C094R092	5723612	0.0023908	-1.50257		Maspardin	404069	Q8MJJ1
C174R061	5723612	0.000635205	-1.58535		Maspardin	404069	Q8MJJ1
C206R038	5730498	0.0012038	-1.6643	NEP2(s)	Membrane metallo-endopeptidase-like 1, soluble form	79258	Q495T6
C200R103	5723402	3.12968e-07	-1.69499	SelX	Methionine-R-sulfoxide reductase B1		Q802G6
C030R091	5730041	3.30933e-05	-1.52667		Mitochondrial import inner membrane translocase subunit Tim8	32081	Q9Y1A3
C086R003	5730041	7.08495e-06	-1.56463		Mitochondrial import inner membrane translocase subunit Tim8	32081	Q9Y1A3
C184R083	5738896	6.87686e-05	-1.66744		Mitochondrial import inner membrane translocase subunit Tim8 A	100039343; 30058	Q9WVA2
C246R039	5738896	0.00017609	-1.61764		Mitochondrial import inner membrane translocase subunit Tim8 A	100039343; 30058	Q9WVA2
C157R162	5726833	0.000158578	-1.53782		MLX-interacting protein	208104	Q2VPU4
C097R028	5734699	0.00265473	1.55064		Mpv17-like protein	447298	Q68F62
C076R014	5725367	2.53597e-07	-1.74193		MRP-S32, Mitochondrial 28S ribosomal protein S32. This entry is of a family of short, approximately 100 amino acid residues, proteins which are mitochondrial 28S ribosomal proteins named as MRP-S32. Their exact function could not be confirmed.
C142R159	5725367	6.45614e-06	-1.5114		MRP-S32, Mitochondrial 28S ribosomal protein S32. This entry is of a family of short, approximately 100 amino acid residues, proteins which are mitochondrial 28S ribosomal proteins named as MRP-S32. Their exact function could not be confirmed.
C090R105	5721943	1.50593e-05	2.6817		Myosin heavy chain, muscle		P05661
C129R082	5721921	5.15707e-05	2.09737		Myosin heavy chain, muscle		P05661
C142R050	5721921	2.25514e-05	2.09042		Myosin heavy chain, muscle		P05661
C201R075	5740184	4.16731e-05	2.46747		Myosin heavy chain, muscle		P05661
C232R043	5733730	0.00185069	1.6203		Myosin heavy chain, muscle		P05661
C233R039	5740184	3.53745e-06	2.09108		Myosin heavy chain, muscle		P05661
C238R131	5733730	0.000950169	1.67906		Myosin heavy chain, muscle		P05661
C209R060	5740419	0.00274495	1.55892	MHC A	Myosin-3	8578694	Q60LV4
C125R050	5737094	6.81772e-05	-1.55025	CI-B8 sp|P0CB80.1|NDUA2_PONPY RecName: Full=NADH dehydrogenase [ubiquinone] 1 alpha subcomplex subunit 2	NADH dehydrogenase [ubiquinone] 1 alpha subcomplex subunit 2	100173647	P0CB79
C227R161	5737094	4.12366e-05	-1.52098	CI-B8 sp|P0CB80.1|NDUA2_PONPY RecName: Full=NADH dehydrogenase [ubiquinone] 1 alpha subcomplex subunit 2	NADH dehydrogenase [ubiquinone] 1 alpha subcomplex subunit 2	100173647	P0CB79
C238R064	5726970	6.35251e-07	-1.79188		NADH dehydrogenase [ubiquinone] 1 beta subcomplex subunit 10	733018	Q1HPL8
C178R038	5722759	2.66809e-10	4.53621		NADH-ubiquinone oxidoreductase chain 5	807915	Q34947
C033R086	5728367	5.97521e-05	1.52509		NADPH oxidase 5	79400	Q96PH1
C239R019	5724906	0.000806969	-1.88702	Adrenodoxin reductase	NADPH:adrenodoxin oxidoreductase, mitochondrial		P82861
C133R012	5730564	5.72826e-06	-1.72469		Neprilysin-2	173685	O16796
C256R083	5730564	3.07187e-05	-1.75019		Neprilysin-2	173685	O16796
C086R152	5725823	0.00116901	1.56886	Syne-1	Nesprin-1		Q8NF91
C103R158	5734743	0.00547288	1.60444		Neuroguidin	395016	Q28IV8
C110R168	5730249	0.000262297	-1.56767	NPA	Neuroparsin-B		P10776
C163R121	5733407	3.51392e-06	-2.29876		Npc2_like, Niemann-Pick type C2 (Npc2) is a lysosomal protein in which a mutation in the gene causes a rare form of Niemann-Pick type C disease, an autosomal recessive lipid storage disorder characterized by accumulation of low-density lipoprotein-derived cholesterol in lysosomes. Although Npc2 is known to bind cholesterol, the function of this protein is unknown. These proteins belong to the ML …
C200R095	5733407	3.93829e-06	-2.32002		Npc2_like, Niemann-Pick type C2 (Npc2) is a lysosomal protein in which a mutation in the gene causes a rare form of Niemann-Pick type C disease, an autosomal recessive lipid storage disorder characterized by accumulation of low-density lipoprotein-derived cholesterol in lysosomes. Although Npc2 is known to bind cholesterol, the function of this protein is unknown. These proteins belong to the ML …
C166R166	5731261	3.88971e-05	1.79596		NSFL1 cofactor p47	55968	Q9UNZ2
C107R048	5731088	0.000374371	1.63962		Nuclear migration protein nudC	513277	Q17QG2
C113R127	5737818	0.000446441	1.61879		Nucleolar protein 58		Q4R779
C219R129	5737818	0.0015248	1.62766		Nucleolar protein 58		Q4R779
C027R144	5726044	1.07052e-07	-1.89376	NP	Nucleoprotein		P26037
C067R127	5726044	1.86428e-07	-2.04639	NP	Nucleoprotein		P26037
C135R119	5726741	1.63953e-16	-4.4453	NP	Nucleoprotein	911726	Q65474
C218R002	5726741	2.19435e-12	-3.24053	NP	Nucleoprotein	911726	Q65474
C229R169	5728416	7.6025e-11	-2.88801	NP	Nucleoprotein		P04881
C085R032	5730637	0.000537502	-1.78796	NDP kinase A 1	Nucleoside diphosphate kinase A 1		P52174
C261R085	5730637	0.00141024	-1.82719	NDP kinase A 1	Nucleoside diphosphate kinase A 1		P52174
C072R164	5724783	0.000133035	-1.50306		Oligosaccharyltransferase complex subunit ostc-A	444229	Q6GNY6
C117R019	5724783	0.000251192	-1.51409		Oligosaccharyltransferase complex subunit ostc-A	444229	Q6GNY6
C026R091	5721761	0.000228337	1.71036		Paladin	373898	Q8JHZ8
C250R044	5730731	0.000178197	1.50364		Paladin	448380	Q6DIR8
C113R134	5738030	0.00211379	1.56284		Papilin	43872	Q868Z9
C151R027	5724769	0.00481598	1.52352		Papilin	43872	Q868Z9
C085R149	5732782	0.00563165	1.62624		PAT1, Topoisomerase II-associated protein PAT1. Members of this family are necessary for accurate chromosome transmission during cell division.
C177R074	5732782	0.00556304	1.55807		PAT1, Topoisomerase II-associated protein PAT1. Members of this family are necessary for accurate chromosome transmission during cell division.
C200R031	5721838	0.00315372	1.62737		PAT1, Topoisomerase II-associated protein PAT1. Members of this family are necessary for accurate chromosome transmission during cell division.
C201R061	5721838	0.00158594	1.71001		PAT1, Topoisomerase II-associated protein PAT1. Members of this family are necessary for accurate chromosome transmission during cell division.
C247R158	5727535	0.00258669	1.66964		PAT1, Topoisomerase II-associated protein PAT1. Members of this family are necessary for accurate chromosome transmission during cell division.
C090R043	5730160	4.30614e-05	-2.13681		PHA00370, attachment protein.
C044R166	5733494	0.000564215	-1.59361		Phospholipase A2 isozymes PA3A/PA3B/PA5		P16354
C089R127	5733243	0.000335367	-1.85054	PHGPx	Phospholipid hydroperoxide glutathione peroxidase, mitochondrial	286809	Q9N2J2
C105R029	5733243	0.00106137	-1.70883	PHGPx	Phospholipid hydroperoxide glutathione peroxidase, mitochondrial	286809	Q9N2J2
C209R064	5731514	4.1115e-05	-1.97427	PHGPx	Phospholipid hydroperoxide glutathione peroxidase, mitochondrial		Q32QL6
C168R160	5735925	0.00161173	1.58119	Poly(A)-binding protein 2	Polyadenylate-binding protein 2	8106	Q86U42
C248R069	5735925	0.000404293	1.6786	Poly(A)-binding protein 2	Polyadenylate-binding protein 2	8106	Q86U42
C026R071	5722406	0.000324678	1.56246		Pre-rRNA-processing protein esf2	2540503	O74362
C256R146	5737357	0.000108409	-1.50009	PPAP2 domain-containing protein 2	Presqualene diphosphate phosphatase	403313	Q8IY26
C026R160	5722303	5.4316e-11	-1.69073	HIU hydrolase	Probable 5-hydroxyisourate hydrolase R09H10.3	187757	Q21882
C055R123	5722303	8.46841e-08	-1.90189	HIU hydrolase	Probable 5-hydroxyisourate hydrolase R09H10.3	187757	Q21882
C134R009	5725593	5.67473e-05	-1.54682		Probable glutathione peroxidase 8-B	495339	Q5U583
C062R007	5723375	0.00012012	1.52401	HD1	Probable histone deacetylase 1-B		O42227
C062R028	5724274	4.68989e-07	-1.57088		Probable NADH dehydrogenase [ubiquinone] 1 alpha subcomplex subunit 12	177056	Q9N2W7
C029R137	5724062	2.10042e-05	-1.70171		Probable protein BRICK1	55845	Q8WUW1
C067R033	5725648	0.00270349	1.53377		Probable protein disulfide-isomerase A6	180974	Q11067
C136R125	5727366	0.00612388	1.52103		Probable protein disulfide-isomerase A6	180974	Q11067
C129R150	5730250	3.73348e-05	1.50622		Proclotting enzyme heavy chain		P21902
C255R023	5730737	6.71629e-06	-1.51462	RKTG	Progestin and adipoQ receptor family member 3	231474	Q6TCG8
C221R121	5734768	0.000524931	-1.5186		Protein cornichon homolog 4	98417	Q9CX13
C178R080	5738679	5.0143e-08	-1.61069		Protein D1		P54186
C092R153	5727707	0.000752991	1.8302		Protein disulfide-isomerase 2	180724	Q17770
C040R114	5726592	0.00651682	1.76093		Protein disulfide-isomerase A6	71853	Q922R8
C258R157	5726592	0.00465378	1.62254		Protein disulfide-isomerase A6	71853	Q922R8
C124R135	5730277	4.21692e-06	-1.60632		Protein fucU homolog	69064	Q8R2K1
C256R097	5730277	8.82998e-07	-1.62079		Protein fucU homolog	69064	Q8R2K1
C254R015	5731081	0.000786033	-1.52935		Protein KRTCAP2 homolog	5569432	Q1HQF8
C053R037	5722916	0.00151757	1.73154		Protein LSM14 homolog B	149986	Q9BX40
C067R086	5739093	0.000300339	1.50795		Protein SET	41844	P53997
C014R141	5731577	3.69615e-08	-1.86611		Protein transport protein Sec61 subunit gamma		Q962X7
C142R170	5731577	1.34647e-07	-1.77967		Protein transport protein Sec61 subunit gamma		Q962X7
C092R047	5723415	1.5089e-05	-1.56357		Protein-tyrosine phosphatase-like member B	201562	Q6Y1H2
C036R135	5733397	6.4072e-05	-1.88894		Putative serine protease K12H4.7	176136	P34528
C104R131	5722195	2.37193e-05	-2.0954		Putative serine protease K12H4.7	176136	P34528
C244R134	5722931	5.23556e-06	-1.51227	CybS	Putative succinate dehydrogenase [ubiquinone] cytochrome b small subunit, mitochondrial	42808	Q9VCI5
C263R127	5724202	1.98723e-06	-1.53401	CybS	Putative succinate dehydrogenase [ubiquinone] cytochrome b small subunit, mitochondrial	42808	Q9VCI5
C239R138	5728822	0.000891035	1.54074		Ras-related protein Rab-35 sp|Q6PHN9.1|RAB35_MOUSE RecName: Full=Ras-related protein Rab-35	11021	Q15286
C137R042	5733813	0.00183905	1.50193	RP-A p32	Replication protein A 32 kDa subunit	59102	Q63528
C021R128	5739100	0.000638387	-1.51907		Rer1, Rer1 family. RER1 family protein are involved in involved in the retrieval of some endoplasmic reticulum membrane proteins from the early golgi compartment. The C terminus of yeast Rer1p interacts with a coatomer complex.
C100R162	5733635	0.00037967	1.60685		Restin homolog	35042	Q9VJE5
C176R134	5736221	6.32049e-05	-1.54823	RNase kappa	Ribonuclease kappa	3355016	Q8MSF5
C103R081	5732745	9.94341e-05	1.55094	S6K-beta 2	Ribosomal protein S6 kinase beta-2	6199	Q9UBS0
C068R022	5733628	0.0024681	1.5321		RNA-binding protein 39	9584	Q14498
C107R164	5725426	0.00875214	-1.75895		RnaseH, RNase H (RNase HI) is an endonuclease that cleaves the RNA strand of an RNA/DNA hybrid in a not sequence-specific manner. One of the important functions of RNase H is to remove Okazaki fragments during DNA replication. RNase H knockout mice lack mitochondrial DNA replication and die as embryos. The retroviral reverse transcriptase contains an RNase H domain that plays an important role in…
C014R047	5730514	1.32146e-06	-2.37844		SapB, Saposin (B) Domains. Present in multiple copies in prosaposin and in pulmonary surfactant-associated protein B. In plant aspartic proteinases, a saposin domain is circularly permuted. This causes the prediction algorithm to predict two such domains, where only one is truly present.
C031R090	5730023	6.92474e-06	-1.88116		SapB, Saposin (B) Domains. Present in multiple copies in prosaposin and in pulmonary surfactant-associated protein B. In plant aspartic proteinases, a saposin domain is circularly permuted. This causes the prediction algorithm to predict two such domains, where only one is truly present.
C044R050	5730218	2.13886e-07	-1.99183		SapB, Saposin (B) Domains. Present in multiple copies in prosaposin and in pulmonary surfactant-associated protein B. In plant aspartic proteinases, a saposin domain is circularly permuted. This causes the prediction algorithm to predict two such domains, where only one is truly present.
C052R101	5736872	1.22041e-05	-1.86734		SapB, Saposin (B) Domains. Present in multiple copies in prosaposin and in pulmonary surfactant-associated protein B. In plant aspartic proteinases, a saposin domain is circularly permuted. This causes the prediction algorithm to predict two such domains, where only one is truly present.
C062R096	5730023	1.59059e-07	-2.12026		SapB, Saposin (B) Domains. Present in multiple copies in prosaposin and in pulmonary surfactant-associated protein B. In plant aspartic proteinases, a saposin domain is circularly permuted. This causes the prediction algorithm to predict two such domains, where only one is truly present.
C090R100	5730196	2.5817e-06	-2.35924		SapB, Saposin (B) Domains. Present in multiple copies in prosaposin and in pulmonary surfactant-associated protein B. In plant aspartic proteinases, a saposin domain is circularly permuted. This causes the prediction algorithm to predict two such domains, where only one is truly present.
C090R148	5736659	7.9972e-07	-2.12533		SapB, Saposin (B) Domains. Present in multiple copies in prosaposin and in pulmonary surfactant-associated protein B. In plant aspartic proteinases, a saposin domain is circularly permuted. This causes the prediction algorithm to predict two such domains, where only one is truly present.
C143R148	5730127	8.5845e-06	-1.85774		SapB, Saposin (B) Domains. Present in multiple copies in prosaposin and in pulmonary surfactant-associated protein B. In plant aspartic proteinases, a saposin domain is circularly permuted. This causes the prediction algorithm to predict two such domains, where only one is truly present.
C151R013	5730514	5.64564e-06	-2.41991		SapB, Saposin (B) Domains. Present in multiple copies in prosaposin and in pulmonary surfactant-associated protein B. In plant aspartic proteinases, a saposin domain is circularly permuted. This causes the prediction algorithm to predict two such domains, where only one is truly present.
C181R014	5736872	1.72913e-07	-2.47092		SapB, Saposin (B) Domains. Present in multiple copies in prosaposin and in pulmonary surfactant-associated protein B. In plant aspartic proteinases, a saposin domain is circularly permuted. This causes the prediction algorithm to predict two such domains, where only one is truly present.
C199R168	5731055	1.28669e-06	-2.07515		SapB, Saposin (B) Domains. Present in multiple copies in prosaposin and in pulmonary surfactant-associated protein B. In plant aspartic proteinases, a saposin domain is circularly permuted. This causes the prediction algorithm to predict two such domains, where only one is truly present.
C202R097	5731055	2.10841e-07	-2.06545		SapB, Saposin (B) Domains. Present in multiple copies in prosaposin and in pulmonary surfactant-associated protein B. In plant aspartic proteinases, a saposin domain is circularly permuted. This causes the prediction algorithm to predict two such domains, where only one is truly present.
C214R118	5732650	2.78978e-07	-1.80547		SapB, Saposin (B) Domains. Present in multiple copies in prosaposin and in pulmonary surfactant-associated protein B. In plant aspartic proteinases, a saposin domain is circularly permuted. This causes the prediction algorithm to predict two such domains, where only one is truly present.
C219R011	5736659	0.00112028	-1.67078		SapB, Saposin (B) Domains. Present in multiple copies in prosaposin and in pulmonary surfactant-associated protein B. In plant aspartic proteinases, a saposin domain is circularly permuted. This causes the prediction algorithm to predict two such domains, where only one is truly present.
C253R018	5736692	6.70889e-07	-2.20568		SapB, Saposin (B) Domains. Present in multiple copies in prosaposin and in pulmonary surfactant-associated protein B. In plant aspartic proteinases, a saposin domain is circularly permuted. This causes the prediction algorithm to predict two such domains, where only one is truly present.
C152R086	5739380	0.00671679	-1.51395	SRB1	Scavenger receptor class B member 1	949	Q8WTV0
C033R023	5738161	2.54326e-05	1.80484		Sequestosome-1	100172461	Q5RBA5
C036R107	5738161	0.000173698	1.67186		Sequestosome-1	100172461	Q5RBA5
C248R058	5727843	9.04127e-05	1.55563		Sequestosome-1	100172461	Q5RBA5
C157R026	5729963	1.78948e-05	1.78859		Serine proteinase stubble catalytic chain	41958	Q05319
C176R131	5729963	0.000237965	1.63027		Serine proteinase stubble catalytic chain	41958	Q05319
C202R066	5722369	0.00477455	1.60207		Serine proteinase stubble catalytic chain	41958	Q05319
C199R063	5728940	0.000472208	1.58521	SRP55	Serine-arginine protein 55		P26686
C215R014	5733236	3.59182e-05	-1.54159	snRNP-F	Small nuclear ribonucleoprotein F	380595	P62321
C016R082	5732542	0.00543147	-1.62742	Sodium-phosphate transport protein 2B	Sodium-dependent phosphate transport protein 2B	10568	O95436
C043R079	5736770	0.00344934	-1.50005	Sodium-phosphate transport protein 2B	Sodium-dependent phosphate transport protein 2B	100171622	Q5REV9
C095R146	5736770	0.00131605	-1.68095	Sodium-phosphate transport protein 2B	Sodium-dependent phosphate transport protein 2B	100171622	Q5REV9
C201R047	5740653	0.00080592	-1.76734	Sodium-phosphate transport protein 2B	Sodium-dependent phosphate transport protein 2B	10568	O95436
C205R043	5730691	7.0923e-05	-2.0031		Solute carrier family 15 member 1		Q9JIP7
C091R154	5731409	0.0038826	1.57098		Spliceosome RNA helicase BAT1		Q5ZHZ0
C135R108	5731409	0.00152825	1.5105		Spliceosome RNA helicase BAT1		Q5ZHZ0
C207R116	5727284	3.78665e-07	1.5386	STI1	Stress-induced-phosphoprotein 1	10963	P31948
C102R026	5737682	0.00014385	1.73436		Stromal interaction molecule homolog	32556	P83094
C125R063	5737682	2.07224e-05	1.95787		Stromal interaction molecule homolog	32556	P83094
C043R033	5732605	0.00275481	1.52104	TCP-1-alpha	T-complex protein 1 subunit alpha	42649	P12613
C120R001	5731447	0.000844449	1.64111	TCP-1-alpha	T-complex protein 1 subunit alpha	42649	P12613
C010R138	5732586	0.000272578	1.77068	TCP-1-beta	T-complex protein 1 subunit beta	505313	Q3ZBH0
C216R061	5732586	0.00536251	1.70569	TCP-1-beta	T-complex protein 1 subunit beta	505313	Q3ZBH0
C075R155	5730446	0.00731294	1.51321	TCP-1-delta	T-complex protein 1 subunit delta		Q9NB32
C151R159	5734912	0.000405743	1.52061	TCP-1-epsilon	T-complex protein 1 subunit epsilon	22948	P48643
C213R160	5726662	0.000323362	1.8669	TCP-1-eta	T-complex protein 1 subunit eta	428806	Q5ZJK8
C089R082	5732154	2.49015e-05	1.77354	TCP-1-theta	T-complex protein 1 subunit theta		Q4R5J0
C211R076	5732154	3.1906e-05	2.1247	TCP-1-theta	T-complex protein 1 subunit theta		Q4R5J0
C135R003	5728878	0.00302736	1.54034	TCP-1-zeta	T-complex protein 1 subunit zeta	100008688	O77622
C159R123	5722700	3.35326e-06	1.54109	TCP-1-zeta	T-complex protein 1 subunit zeta	12466	P80317
C171R107	5734248	4.21986e-05	1.55378	TCP-1-zeta	T-complex protein 1 subunit zeta	417541	Q5ZJ54
C191R120	5722551	0.000693102	1.89272	TCP-1-zeta	T-complex protein 1 subunit zeta	100008688	O77622
C209R030	5733470	0.00043312	2.05534	TCP-1-zeta	T-complex protein 1 subunit zeta	12466	P80317
C227R135	5722551	0.00159422	2.08823	TCP-1-zeta	T-complex protein 1 subunit zeta	100008688	O77622
C266R054	5728878	0.00118041	1.59831	TCP-1-zeta	T-complex protein 1 subunit zeta	100008688	O77622
C221R154	5723244	1.24704e-05	-1.5252	Tspan-31	Tetraspanin-31	393251	Q7ZUB3
C232R146	5730366	0.000109201	-1.50964		Tetraspannin, Tetraspanin family.
C018R132	5727768	0.00125457	-1.59622		Thioredoxin domain-containing protein 17	100171754	Q5REA8
C172R022	5727768	0.00205611	-1.56818		Thioredoxin domain-containing protein 17	100171754	Q5REA8
C156R048	5732634	0.00120278	-1.89579	Trx-2	Thioredoxin-2		Q6XHI1
C051R119	5725622	1.72754e-05	1.61472		Transaldolase	21351	Q93092
C198R023	5723888	4.43924e-05	-1.68012	PBR	Translocator protein	706	P30536
C243R162	5723888	1.76997e-05	-1.61221	PBR	Translocator protein	706	P30536
C249R169	5730091	3.35152e-05	-1.52305		Transmembrane protein 147	69804	Q9CQG6
C046R163	5730978	0.000119332	-1.5376		Transmembrane protein 19	55266	Q96HH6
C031R105	5724371	0.000390618	1.65037		Tropomyosin		O44119
C055R039	5726933	2.85841e-05	2.32768		Tropomyosin		O44119
C068R051	5724371	0.000215468	1.53826		Tropomyosin		O44119
C142R118	5729510	4.74237e-05	2.27167		Tropomyosin		O44119
C151R073	5721896	0.00051722	1.50717		Tropomyosin		O44119
C227R041	5729510	9.10767e-05	1.63371		Tropomyosin		O44119
C245R059	5734885	0.000165361	1.58837		Tropomyosin alpha-1 chain	100037999	P42639
C136R082	5737850	4.42855e-05	1.88591		Tropomyosin-2	100101174	Q1HPQ0
C169R144	5726068	6.09098e-05	1.70934		Tropomyosin-2	100101174	Q1HPQ0
C180R117	5737850	9.90988e-05	2.26353		Tropomyosin-2	100101174	Q1HPQ0
C233R106	5726068	0.00040081	1.83017		Tropomyosin-2	100101174	Q1HPQ0
C019R143	5733235	0.00116756	1.55011	TnI	Troponin I		P05547
C080R129	5727476	0.000283545	1.5598	TnI	Troponin I		P05547
C199R002	5727476	0.00283951	1.56148	TnI	Troponin I		P05547
C208R067	5733235	0.00535372	1.54611	TnI	Troponin I		P05547
C095R160	5730095	0.000694785	1.6295	TnT	Troponin T		Q9XZ71
C215R044	5730379	3.13039e-06	1.82625		Tryp_SPc, Trypsin-like serine protease. Many of these are synthesised as inactive precursor zymogens that are cleaved during limited proteolysis to generate their active forms. A few, however, are active as single chain molecules, and others are inactive due to substitutions of the catalytic triad residues.
C015R068	5732061	4.34452e-06	-2.9545		Trypsin-1		P00765
C039R132	5731500	8.78742e-06	-2.30762		Trypsin-1		P00765
C042R088	5736817	0.00225001	-1.62616		Trypsin-1		P00765
C073R133	5738703	7.07182e-06	-3.12133		Trypsin-1		P00765
C115R100	5732371	1.66267e-05	-1.94649		Trypsin-1		P00765
C149R081	5736816	0.00305856	-1.62129		Trypsin-1		P00765
C019R168	5728271	0.000333505	-1.57091		Tryptophan-rich protein	335756	Q6DRM0
C142R102	5728271	0.000643342	-1.57029		Tryptophan-rich protein	335756	Q6DRM0
C084R096	5737077	5.56382e-07	-2.08417		TspO_MBR, TspO/MBR family. Tryptophan-rich sensory protein (TspO) is an integral membrane protein that acts as a negative regulator of the expression of specific photosynthesis genes in response to oxygen/light. It is involved in the efflux of porphyrin intermediates from the cell. This reduces the activity of coproporphyrinogen III oxidase, which is thought to lead to the accumulation of a putat…
C188R126	5737077	5.9468e-07	-2.02265		TspO_MBR, TspO/MBR family. Tryptophan-rich sensory protein (TspO) is an integral membrane protein that acts as a negative regulator of the expression of specific photosynthesis genes in response to oxygen/light. It is involved in the efflux of porphyrin intermediates from the cell. This reduces the activity of coproporphyrinogen III oxidase, which is thought to lead to the accumulation of a putat…
C022R054	5722547	0.000260614	1.94392		Tubulin alpha-1A chain	64158	P68370
C072R056	5733072	0.00752554	1.55622		Tubulin alpha-1A chain	64158	P68370
C164R123	5732452	0.00912282	1.75007		Tubulin alpha-1A chain	64158	P68370
C173R120	5733072	0.00153349	1.62072		Tubulin alpha-1A chain	64158	P68370
C154R051	5738137	0.00381372	1.76401		Tubulin alpha-3 chain		P09642
C197R146	5734979	0.000119267	1.51763		Tubulin beta-1 chain		Q27U48
C204R046	5723600	1.7936e-06	1.53089	TyrRS	Tyrosyl-tRNA synthetase, cytoplasmic	368235	Q6TGS6
C035R132	5740427	1.66108e-08	-1.63715		U6 snRNA-associated Sm-like protein LSm5 sp|P62322.2|LSM5_MOUSE RecName: Full=U6 snRNA-associated Sm-like protein LSm5 sp|Q5R628.3|LSM5_PONAB RecName: Full=U6 snRNA-associated Sm-like protein LSm5 sp|Q2HJH0.3|LSM5_BOVIN RecName: Full=U6 snRNA-associated Sm-like protein LSm5	23658	Q9Y4Y9
C093R109	5740427	9.0851e-07	-1.56679		U6 snRNA-associated Sm-like protein LSm5 sp|P62322.2|LSM5_MOUSE RecName: Full=U6 snRNA-associated Sm-like protein LSm5 sp|Q5R628.3|LSM5_PONAB RecName: Full=U6 snRNA-associated Sm-like protein LSm5 sp|Q2HJH0.3|LSM5_BOVIN RecName: Full=U6 snRNA-associated Sm-like protein LSm5	23658	Q9Y4Y9
C151R092	5727374	0.000217246	-1.5683		Ubiquitin carboxyl-terminal hydrolase 2	53376	O88623
C182R006	5729062	7.66884e-07	-1.68123		UCR_hinge, Ubiquinol-cytochrome C reductase hinge protein. The ubiquinol-cytochrome C reductase complex (cytochrome bc1 complex) is a respiratory multienzyme complex. This Pfam family represents the hinge protein of the complex which is thought to mediate formation of the cytochrome c1 and cytochrome c complex.
C216R126	5729249	4.73578e-05	-1.71262		Uncharacterized endoplasmic reticulum membrane protein C16E8.02	2542322	O13737
C232R084	5729249	2.61626e-05	-1.68169		Uncharacterized endoplasmic reticulum membrane protein C16E8.02	2542322	O13737
C015R134	5732637	7.36942e-05	-2.06911		Uncharacterized protein C03F11.3	180812	Q11124
C198R041	5732940	0.00396803	-1.74317		Uncharacterized protein C12orf41 homolog	540194	Q2NL14
C083R066	5724901	1.08338e-07	-1.58507		Uncharacterized protein C4H3.07c	2543423	Q10215
C152R136	5724901	1.09957e-07	-1.61832		Uncharacterized protein C4H3.07c	2543423	Q10215
C197R086	5738422	0.000178056	-1.54867		Uncharacterized protein sll1735	954055	P73392
C207R118	5738422	0.000145199	-1.55999		Uncharacterized protein sll1735	954055	P73392
C002R024	5726098	5.01449e-07	-1.77174		UNKNOWN
C002R049	5727631	7.53274e-06	-1.58707		UNKNOWN
C002R053	5730502	1.09472e-06	2.18326		UNKNOWN
C003R098	5738475	1.72223e-05	-1.50785		UNKNOWN
C003R105	5727414	0.00033028	-1.74684		UNKNOWN
C004R128	5723531	0.00370007	1.71253		UNKNOWN
C005R130	5729522	9.63376e-07	-2.0393		UNKNOWN
C007R025	5723197	3.28744e-05	-1.83298		UNKNOWN
C009R031	5724150	0.000142323	-1.53519		UNKNOWN
C009R139	5723300	9.13745e-07	2.18151		UNKNOWN
C009R144	5722697	0.00295629	-1.62167		UNKNOWN
C010R077	5730495	5.6407e-06	2.80826		UNKNOWN
C012R054	5736929	0.00133624	1.67409		UNKNOWN
C012R087	5729665	5.43443e-05	-1.89198		UNKNOWN
C012R111	5732746	0.000114373	-1.65868		UNKNOWN
C013R043	5732954	0.000325568	-1.75368		UNKNOWN
C014R033	5726999	1.43009e-05	1.86391		UNKNOWN
C014R099	5732508	0.00116233	1.66882		UNKNOWN
C014R121	5731525	0.000364911	-1.61025		UNKNOWN
C015R058	5730738	0.000295975	-1.61697		UNKNOWN
C015R060	5726204	2.1423e-06	-1.50331		UNKNOWN
C015R166	5734675	5.18497e-05	-1.96341		UNKNOWN
C016R062	5724807	1.71156e-06	-1.6098		UNKNOWN
C016R110	5727631	5.7606e-05	-1.66663		UNKNOWN
C018R108	5730438	0.00018489	-1.95438		UNKNOWN
C018R149	5731260	0.000100699	-1.71331		UNKNOWN
C018R151	5730357	2.11305e-05	1.6683		UNKNOWN
C019R100	5737024	0.000757333	-1.59905		UNKNOWN
C020R066	5738835	0.00480113	1.54194		UNKNOWN
C021R062	5732810	0.000335805	-1.66479		UNKNOWN
C021R080	5731468	0.000434731	-1.68961		UNKNOWN
C022R113	5725575	5.93184e-15	-9.65397		UNKNOWN
C023R020	5724508	6.581e-05	1.61186		UNKNOWN
C023R056	5738728	0.000778274	-1.5684		UNKNOWN
C023R159	5727884	1.50019e-05	-2.12583		UNKNOWN
C024R123	5733482	1.07821e-05	-2.37972		UNKNOWN
C024R160	5730174	9.52906e-06	-2.16874		UNKNOWN
C025R062	5725640	1.46496e-05	-1.66121		UNKNOWN
C025R110	5737625	0.000117813	-1.51103		UNKNOWN
C027R033	5736940	0.00048106	-1.67796		UNKNOWN
C027R098	5736929	0.00112175	1.62021		UNKNOWN
C028R006	5732392	4.89532e-08	-1.64101		UNKNOWN
C028R139	5736913	3.99453e-07	2.32876		UNKNOWN
C029R098	5735191	0.000182234	-1.63234		UNKNOWN
C029R157	5726432	0.00116612	-1.54801		UNKNOWN
C030R128	5729522	2.00579e-06	-1.80153		UNKNOWN
C030R163	5731299	7.05882e-06	-1.66652		UNKNOWN
C031R066	5730293	5.21159e-06	-1.50301		UNKNOWN
C032R093	5737022	6.17235e-08	-1.80837		UNKNOWN
C034R061	5730883	3.3646e-08	-1.54576		UNKNOWN
C034R105	5729558	2.52847e-06	1.84357		UNKNOWN
C034R156	5737629	2.18516e-06	-1.84809		UNKNOWN
C035R159	5727829	3.0463e-05	-1.67343		UNKNOWN
C036R002	5730399	0.00120301	-1.69795		UNKNOWN
C037R027	5730759	0.000482873	-1.58786		UNKNOWN
C037R094	5729283	0.00104977	-1.57743		UNKNOWN
C038R090	5732906	8.01968e-07	-1.65518		UNKNOWN
C039R039	5730299	0.00207356	-1.85765		UNKNOWN
C040R015	5740604	0.00378291	-1.55244		UNKNOWN
C041R025	5733208	0.00167582	-1.52921		UNKNOWN
C041R038	5731360	0.000415747	1.88882		UNKNOWN
C041R106	5728641	0.000324235	-1.50464		UNKNOWN
C042R124	5731185	0.000579816	1.51576		UNKNOWN
C042R130	5724542	7.46575e-05	1.7632		UNKNOWN
C044R011	5740185	0.00140019	-1.53799		UNKNOWN
C044R127	5730402	5.16898e-06	1.97465		UNKNOWN
C046R082	5740409	0.00648189	-1.52754		UNKNOWN
C046R107	5730226	2.31723e-05	-1.97609		UNKNOWN
C047R001	5723422	9.93701e-07	-1.54947		UNKNOWN
C047R072	5732072	7.9667e-05	-2.08819		UNKNOWN
C049R125	5730094	0.000296613	-1.75126		UNKNOWN
C052R099	5726935	0.00134952	-1.59577		UNKNOWN
C052R110	5735445	0.000765053	1.58948		UNKNOWN
C054R052	5734172	4.60792e-10	-2.80092		UNKNOWN
C054R082	5735057	3.66213e-05	-1.7965		UNKNOWN
C054R106	5728616	7.53055e-11	-3.09209		UNKNOWN
C054R122	5738452	4.56062e-06	-1.65922		UNKNOWN
C055R126	5739287	6.8774e-05	-1.56573		UNKNOWN
C056R119	5731501	0.000127776	-1.8322		UNKNOWN
C057R001	5738827	1.0923e-05	-1.62494		UNKNOWN
C057R121	5724446	1.0773e-05	1.77837		UNKNOWN
C058R045	5732770	0.00246128	1.89864		UNKNOWN
C062R067	5723066	0.000103745	1.78496		UNKNOWN
C062R144	5732323	0.000940327	-1.50433		UNKNOWN
C062R154	5729558	0.000176712	1.69803		UNKNOWN
C063R024	5731214	1.60889e-05	1.84132		UNKNOWN
C064R014	5732172	0.00152333	-1.66021		UNKNOWN
C064R069	5730227	4.91466e-05	-1.99933		UNKNOWN
C064R144	5737433	3.72422e-17	-8.06761		UNKNOWN
C065R062	5724603	0.00142942	-1.64263		UNKNOWN
C066R109	5725551	6.83826e-15	-9.45345		UNKNOWN
C067R019	5738011	0.000312973	1.55067		UNKNOWN
C067R020	5740409	0.00114329	-1.56481		UNKNOWN
C067R116	5729374	6.781e-08	3.4087		UNKNOWN
C069R007	5730495	3.97417e-06	2.72982		UNKNOWN
C069R049	5738592	4.85406e-05	1.66002		UNKNOWN
C069R056	5722188	2.25988e-05	1.97724		UNKNOWN
C070R151	5722147	5.27091e-06	-1.60233		UNKNOWN
C072R083	5735364	0.00479948	1.62918		UNKNOWN
C073R120	5727955	7.46662e-05	-1.50038		UNKNOWN
C073R148	5731116	2.97066e-06	1.93533		UNKNOWN
C075R043	5736208	0.00116132	1.57195		UNKNOWN
C075R123	5738602	6.94886e-06	-1.56881		UNKNOWN
C075R145	5732250	7.00664e-06	-1.69557		UNKNOWN
C076R124	5730544	2.11332e-06	2.15589		UNKNOWN
C076R137	5733228	0.000700381	2.0393		UNKNOWN
C078R098	5725936	5.17367e-08	-2.63438		UNKNOWN
C078R162	5727356	6.33556e-10	-2.62217		UNKNOWN
C079R087	5729921	3.404e-07	1.73307		UNKNOWN
C079R164	5730134	0.0010553	-1.6047		UNKNOWN
C079R170	5726732	0.000406086	1.96644		UNKNOWN
C080R006	5729975	0.00122808	1.70056		UNKNOWN
C080R122	5729805	0.000157142	1.61516		UNKNOWN
C081R056	5734172	4.15387e-10	-3.61794		UNKNOWN
C081R093	5736342	1.01138e-05	2.2581		UNKNOWN
C082R083	5733122	0.000133655	1.79202		UNKNOWN
C082R110	5736334	3.11278e-06	2.73206		UNKNOWN
C085R030	5736892	1.82223e-05	-2.59344		UNKNOWN
C085R103	5732580	0.00158656	-1.58455		UNKNOWN
C086R141	5722938	0.00855922	1.6371		UNKNOWN
C088R049	5729975	0.000236325	1.57686		UNKNOWN
C088R095	5736516	9.05312e-07	-2.07998		UNKNOWN
C091R050	5738452	6.29085e-05	-1.55034		UNKNOWN
C091R143	5738827	6.48448e-06	-1.64677		UNKNOWN
C092R123	5740190	0.00210618	-1.61153		UNKNOWN
C092R145	5729167	8.13199e-08	-1.53279		UNKNOWN
C092R163	5739755	1.40325e-06	-1.81768		UNKNOWN
C093R072	5730287	0.000180667	-1.6961		UNKNOWN
C093R073	5728024	1.73854e-14	-3.8219		UNKNOWN
C093R082	5736844	0.00058433	-1.70504		UNKNOWN
C093R105	5736468	8.78624e-07	-2.50844		UNKNOWN
C094R054	5736774	1.97256e-06	-2.52293		UNKNOWN
C095R053	5730883	1.78891e-07	-1.53333		UNKNOWN
C095R063	5733444	1.39322e-05	-1.59041		UNKNOWN
C096R022	5725655	0.00242185	1.89896		UNKNOWN
C096R122	5724575	1.80497e-06	-1.53446		UNKNOWN
C096R132	5728203	0.00153048	1.56591		UNKNOWN
C097R127	5738401	0.000130104	-1.7066		UNKNOWN
C098R152	5736468	1.11233e-06	-2.44262		UNKNOWN
C100R039	5729085	2.71428e-05	-1.60178		UNKNOWN
C100R109	5725640	0.00025689	-1.5581		UNKNOWN
C101R080	5740620	6.68091e-05	1.67035		UNKNOWN
C102R089	5737022	2.45084e-07	-1.78788		UNKNOWN
C102R119	5732798	0.000194969	-1.50462		UNKNOWN
C103R126	5730094	4.77185e-07	-2.00635		UNKNOWN
C104R053	5728641	7.89976e-05	-1.67211		UNKNOWN
C106R062	5732493	0.00802156	1.62128		UNKNOWN
C106R146	5734638	8.4732e-07	-1.58893		UNKNOWN
C107R114	5725655	0.00133403	2.02189		UNKNOWN
C108R001	5735291	3.66152e-05	-1.8301		UNKNOWN
C108R067	5728616	2.30758e-08	-2.41873		UNKNOWN
C109R012	5736900	0.00263748	-1.71976		UNKNOWN
C110R010	5723935	5.8488e-05	-1.52542		UNKNOWN
C110R141	5740185	0.00122311	-1.90413		UNKNOWN
C111R083	5734422	0.00272326	-1.5199		UNKNOWN
C111R116	5732392	2.1018e-08	-1.58262		UNKNOWN
C112R031	5730502	1.64199e-05	2.50897		UNKNOWN
C113R066	5727428	0.00415428	1.57235		UNKNOWN
C114R013	5738241	7.91497e-06	-1.52167		UNKNOWN
C114R047	5724762	2.57998e-07	2.25279		UNKNOWN
C114R105	5722188	2.1796e-05	1.87903		UNKNOWN
C114R131	5730226	1.26698e-06	-2.21989		UNKNOWN
C115R170	5725551	7.6488e-15	-8.13217		UNKNOWN
C117R109	5735414	0.000409356	1.80195		UNKNOWN
C118R082	5738571	3.99134e-05	-1.5482		UNKNOWN
C119R059	5734861	0.00671084	1.54498		UNKNOWN
C120R124	5733278	5.29828e-08	1.51891		UNKNOWN
C121R068	5728823	9.10697e-05	-1.58146		UNKNOWN
C121R070	5736259	0.000165246	2.10228		UNKNOWN
C121R129	5723531	5.65437e-06	2.20269		UNKNOWN
C121R131	5728507	2.73349e-07	-1.95192		UNKNOWN
C122R085	5726994	0.00392227	1.74138		UNKNOWN
C123R026	5733388	0.00293442	1.50604		UNKNOWN
C123R029	5739607	3.14216e-07	-1.92236		UNKNOWN
C124R016	5726533	0.00605599	-1.52213		UNKNOWN
C124R065	5731222	4.93745e-06	-2.08739		UNKNOWN
C126R123	5739309	0.000109873	-1.6051		UNKNOWN
C126R127	5730403	0.00129898	-2.04379		UNKNOWN
C126R135	5729631	0.00178463	1.92612		UNKNOWN
C126R158	5737293	1.3767e-05	2.65779		UNKNOWN
C127R017	5733122	4.0338e-06	2.54712		UNKNOWN
C127R054	5732062	0.00214944	1.71758		UNKNOWN
C129R116	5723113	0.00431597	1.59117		UNKNOWN
C130R030	5740620	0.00059326	1.55895		UNKNOWN
C130R113	5737191	0.00204645	1.57951		UNKNOWN
C131R121	5736441	2.5135e-08	-1.82785		UNKNOWN
C132R048	5724103	1.13644e-05	1.54243		UNKNOWN
C133R121	5724662	3.55523e-11	-3.12236		UNKNOWN
C133R157	5730491	2.08533e-06	-1.66132		UNKNOWN
C134R154	5735122	3.26363e-05	1.6906		UNKNOWN
C135R027	5730174	4.05267e-05	-1.93442		UNKNOWN
C135R048	5724757	0.000139102	-1.93025		UNKNOWN
C135R091	5723495	2.59715e-12	-3.8211		UNKNOWN
C135R161	5732875	0.000999142	-1.52689		UNKNOWN
C137R079	5727553	0.00248249	-1.56901		UNKNOWN
C137R120	5724762	3.47933e-07	2.0037		UNKNOWN
C138R064	5736844	0.000675395	-1.5413		UNKNOWN
C138R120	5732212	0.00144164	1.59189		UNKNOWN
C139R076	5737984	0.000365613	-1.56496		UNKNOWN
C139R106	5733626	0.000527861	3.38163		UNKNOWN
C142R059	5725575	7.28521e-16	-7.81934		UNKNOWN
C142R111	5730002	2.74163e-06	-1.66149		UNKNOWN
C142R168	5726999	1.52794e-06	1.9101		UNKNOWN
C143R032	5736913	2.01387e-05	2.32741		UNKNOWN
C144R045	5727356	1.48023e-08	-2.56053		UNKNOWN
C144R136	5727884	4.67854e-06	-2.13734		UNKNOWN
C144R148	5725942	3.90648e-05	-1.57305		UNKNOWN
C144R167	5729900	1.12024e-05	-1.8871		UNKNOWN
C145R106	5725936	4.90041e-06	-2.16824		UNKNOWN
C147R137	5722302	0.00196172	1.70736		UNKNOWN
C148R021	5740146	0.000208454	-1.70037		UNKNOWN
C148R103	5729665	0.00277161	-1.60409		UNKNOWN
C149R047	5739513	9.06428e-05	-1.53294		UNKNOWN
C150R010	5735364	0.00203237	1.68638		UNKNOWN
C152R023	5733002	0.00492909	2.0272		UNKNOWN
C152R099	5734867	5.10768e-06	-1.76179		UNKNOWN
C152R113	5724602	0.000582119	-1.50136		UNKNOWN
C152R148	5731260	5.37602e-07	-2.32519		UNKNOWN
C152R166	5737374	0.00163606	1.50326		UNKNOWN
C154R155	5728762	0.00032386	1.71981		UNKNOWN
C155R002	5730551	3.94967e-07	2.61221		UNKNOWN
C155R115	5733319	3.2121e-05	-1.72403		UNKNOWN
C156R150	5723699	0.00072256	1.57807		UNKNOWN
C158R030	5733624	2.47766e-05	2.39768		UNKNOWN
C158R039	5730274	0.00283998	1.71017		UNKNOWN
C160R080	5734422	0.00107314	-1.51379		UNKNOWN
C160R122	5726870	0.000151976	1.5345		UNKNOWN
C160R162	5735658	0.00011798	1.84933		UNKNOWN
C161R062	5726544	1.05567e-06	-1.56168		UNKNOWN
C161R077	5727829	1.29952e-05	-1.83753		UNKNOWN
C162R051	5732230	2.75644e-06	-2.10597		UNKNOWN
C163R007	5734867	8.95007e-10	-2.184		UNKNOWN
C164R035	5723502	6.14192e-05	1.56311		UNKNOWN
C164R082	5725084	5.37749e-07	2.14466		UNKNOWN
C164R161	5728111	8.9898e-05	1.77516		UNKNOWN
C165R091	5730134	0.00398441	-1.513		UNKNOWN
C165R114	5740146	1.89874e-05	-2.144		UNKNOWN
C165R160	5732174	2.66969e-05	1.81896		UNKNOWN
C166R135	5722571	4.52207e-06	-1.61858		UNKNOWN
C169R029	5723495	4.72633e-13	-6.44138		UNKNOWN
C169R061	5730438	4.39394e-06	-2.31889		UNKNOWN
C171R048	5732131	0.000577431	-1.64262		UNKNOWN
C172R039	5732433	0.000108433	1.53035		UNKNOWN
C172R168	5724329	2.67831e-08	-2.08101		UNKNOWN
C174R130	5732580	2.69609e-05	-1.82714		UNKNOWN
C174R136	5738728	0.000267967	-1.64039		UNKNOWN
C175R029	5723197	3.91983e-05	-1.77679		UNKNOWN
C175R086	5728768	0.00860668	1.89528		UNKNOWN
C175R145	5730224	0.000195175	-1.64537		UNKNOWN
C175R164	5736259	1.40351e-05	2.3714		UNKNOWN
C176R047	5739894	0.000160246	-1.50238		UNKNOWN
C177R025	5731239	5.86089e-06	-1.61431		UNKNOWN
C177R080	5736205	0.00351492	1.5923		UNKNOWN
C177R161	5731360	0.000773165	1.81714		UNKNOWN
C178R049	5725847	2.51954e-12	-3.92234		UNKNOWN
C179R014	5739956	0.0033762	-1.71281		UNKNOWN
C179R019	5732250	0.00168158	-1.69735		UNKNOWN
C179R132	5725799	8.26034e-08	-2.05806		UNKNOWN
C179R139	5737034	0.000364869	-1.81196		UNKNOWN
C180R060	5730202	9.96404e-06	-2.85881		UNKNOWN
C180R064	5724603	0.00455102	-1.53762		UNKNOWN
C180R136	5724771	0.000136348	-1.67375		UNKNOWN
C180R143	5731501	0.000108414	-1.74067		UNKNOWN
C182R020	5723526	5.13601e-08	-1.70249		UNKNOWN
C182R146	5730539	0.00045649	1.67976		UNKNOWN
C183R080	5728340	1.29926e-07	-1.53459		UNKNOWN
C184R090	5734854	6.12886e-12	-5.09328		UNKNOWN
C185R008	5724689	0.00143766	-1.52473		UNKNOWN
C186R168	5722009	5.92934e-07	-1.78255		UNKNOWN
C188R128	5726935	0.000298011	-1.82119		UNKNOWN
C189R129	5726432	0.00141184	-1.61026		UNKNOWN
C190R011	5736342	5.70352e-07	2.80849		UNKNOWN
C190R096	5733642	0.00720297	2.0426		UNKNOWN
C191R020	5731185	7.87991e-06	1.80386		UNKNOWN
C191R028	5730399	0.00071029	-1.80106		UNKNOWN
C191R061	5730287	0.000182661	-1.83249		UNKNOWN
C192R135	5738644	0.000202065	-1.61109		UNKNOWN
C193R148	5721835	0.000143916	2.01211		UNKNOWN
C194R127	5731299	2.06325e-05	-1.61913		UNKNOWN
C194R130	5722189	6.31744e-05	-1.56101		UNKNOWN
C195R031	5731525	0.00107938	-1.58343		UNKNOWN
C196R128	5724391	3.55438e-05	-1.56409		UNKNOWN
C197R121	5736334	8.45674e-06	2.15046		UNKNOWN
C198R017	5722803	0.000129944	1.98597		UNKNOWN
C198R135	5725136	0.00210497	1.9252		UNKNOWN
C199R134	5726214	7.50275e-05	1.52094		UNKNOWN
C199R159	5727656	9.16988e-08	1.75661		UNKNOWN
C200R003	5738311	6.65298e-07	-1.90494		UNKNOWN
C200R053	5732989	3.18168e-05	-1.5024		UNKNOWN
C200R080	5733002	0.00544882	1.69294		UNKNOWN
C203R043	5722189	3.80331e-05	-1.53701		UNKNOWN
C205R070	5740780	2.2449e-05	-1.8515		UNKNOWN
C205R071	5734980	0.00188354	1.6975		UNKNOWN
C205R085	5729808	1.31817e-06	-1.57651		UNKNOWN
C206R008	5730176	0.00144278	-1.51404		UNKNOWN
C207R098	5725084	4.19368e-07	1.99014		UNKNOWN
C208R075	5736408	0.00906435	1.5651		UNKNOWN
C208R081	5722444	0.000481788	1.5113		UNKNOWN
C208R118	5724770	0.000127717	1.56982		UNKNOWN
C209R042	5732131	0.000731514	-1.5936		UNKNOWN
C209R154	5730120	1.8581e-06	-2.63846		UNKNOWN
C210R084	5727660	3.12192e-05	-1.58553		UNKNOWN
C210R149	5733482	9.15764e-06	-1.88289		UNKNOWN
C212R001	5732174	1.84687e-05	1.68192		UNKNOWN
C212R051	5736679	5.57867e-05	-2.30926		UNKNOWN
C213R087	5736878	0.0017653	-1.59642		UNKNOWN
C213R089	5724446	5.46696e-06	1.82265		UNKNOWN
C213R117	5732391	9.42274e-05	-2.38522		UNKNOWN
C213R127	5722157	0.00462359	1.63708		UNKNOWN
C215R117	5722637	0.00392755	-1.68034		UNKNOWN
C215R142	5723433	0.00221675	-1.5592		UNKNOWN
C216R036	5724771	2.40876e-05	-1.65706		UNKNOWN
C216R071	5726468	0.000576609	-1.75719		UNKNOWN
C216R109	5731506	0.00682571	1.75095		UNKNOWN
C216R120	5723727	2.42195e-06	-1.50552		UNKNOWN
C216R137	5730738	4.6967e-05	-1.63011		UNKNOWN
C220R060	5727270	2.86647e-05	1.70504		UNKNOWN
C220R144	5725847	3.33213e-10	-3.97408		UNKNOWN
C220R149	5737034	0.00130021	-1.7718		UNKNOWN
C222R072	5733319	5.22294e-05	-1.59211		UNKNOWN
C224R023	5733190	1.46611e-06	-2.30369		UNKNOWN
C224R057	5733910	0.000153888	-1.57338		UNKNOWN
C225R106	5737296	0.000288289	-1.53172		UNKNOWN
C225R138	5726732	0.00945775	1.60779		UNKNOWN
C227R047	5722697	0.00198248	-1.58056		UNKNOWN
C227R064	5731468	0.000818976	-1.62786		UNKNOWN
C228R030	5731503	3.66456e-14	-6.89673		UNKNOWN
C228R060	5724602	0.00037362	-1.56435		UNKNOWN
C228R070	5738311	6.77635e-05	-1.80848		UNKNOWN
C228R082	5722147	0.000230079	-1.61264		UNKNOWN
C229R123	5724084	3.72946e-05	-1.61342		UNKNOWN
C230R085	5728024	3.08906e-18	-8.00306		UNKNOWN
C230R124	5736679	6.44805e-05	-2.27132		UNKNOWN
C231R063	5730544	4.28134e-06	2.01201		UNKNOWN
C231R146	5730439	0.000572531	3.16018		UNKNOWN
C232R098	5737020	0.000512399	-1.54275		UNKNOWN
C233R123	5724508	7.98305e-05	1.68452		UNKNOWN
C233R132	5731618	0.000972453	1.51756		UNKNOWN
C234R163	5726870	8.88074e-05	1.68478		UNKNOWN
C235R087	5733465	3.00734e-05	-1.56712		UNKNOWN
C235R117	5733360	9.10291e-05	-1.89314		UNKNOWN
C236R090	5728507	1.07723e-07	-1.97107		UNKNOWN
C237R130	5732172	3.19423e-05	-1.63582		UNKNOWN
C238R028	5733041	7.05677e-07	-1.5532		UNKNOWN
C238R124	5727270	4.07267e-05	1.74253		UNKNOWN
C241R128	5737143	2.34915e-05	-1.65104		UNKNOWN
C242R055	5739864	2.27855e-06	-1.51053		UNKNOWN
C242R069	5734854	4.24795e-13	-6.16616		UNKNOWN
C242R094	5730189	1.17163e-05	-1.55377		UNKNOWN
C243R010	5724542	6.53258e-05	1.73113		UNKNOWN
C243R037	5728340	1.47737e-05	-1.51524		UNKNOWN
C245R132	5733465	5.09706e-06	-1.66884		UNKNOWN
C246R149	5732373	4.41705e-07	-1.52145		UNKNOWN
C248R065	5730189	0.000107348	-1.56816		UNKNOWN
C248R141	5730236	0.000648335	-2.13806		UNKNOWN
C249R136	5728012	0.000988491	1.50107		UNKNOWN
C250R019	5727796	1.80739e-05	-2.16722		UNKNOWN
C250R070	5736900	0.00150233	-1.69462		UNKNOWN
C252R153	5730402	1.24564e-05	1.88158		UNKNOWN
C252R165	5726516	0.000487686	1.53309		UNKNOWN
C253R160	5727750	0.000109913	-1.61789		UNKNOWN
C254R165	5737293	1.12663e-05	2.619		UNKNOWN
C255R163	5739309	0.00398676	-1.66289		UNKNOWN
C256R081	5723532	0.000121095	-1.51539		UNKNOWN
C259R024	5728111	2.0876e-05	1.85123		UNKNOWN
C260R043	5723086	0.000266745	-1.62228		UNKNOWN
C261R072	5735291	7.91661e-05	-1.98044		UNKNOWN
C261R082	5732428	0.000323021	1.50882		UNKNOWN
C261R133	5736878	0.00179582	-1.60116		UNKNOWN
C262R044	5725012	0.00041498	1.542		UNKNOWN
C262R135	5729976	0.00376638	1.63339		UNKNOWN
C263R025	5736516	3.02863e-07	-2.35311		UNKNOWN
C264R091	5724807	1.02711e-05	-1.56413		UNKNOWN
C264R113	5731506	0.00962528	1.57004		UNKNOWN
C264R130	5730432	0.000177003	-2.17833		UNKNOWN
C265R092	5730439	0.000450969	2.17151		UNKNOWN
C051R116	5729254	9.49346e-07	-1.56238		UPF0139 membrane protein CG10674	38602	Q9VRJ8
C238R057	5729254	5.24282e-05	-1.52369		UPF0139 membrane protein CG10674	38602	Q9VRJ8
C155R089	5730995	4.14683e-06	-1.77444	VAMP-3	Vesicle-associated membrane protein 3	505379	Q2KJD2
C175R069	5730995	1.45724e-06	-1.79863	VAMP-3	Vesicle-associated membrane protein 3	505379	Q2KJD2
C193R080	5730312	9.39157e-06	-1.61316		YjgF_YER057c_UK114_like_2, This group of proteins belong to a large family of YjgF/YER057c/UK114-like proteins present in bacteria, archaea, and eukaryotes with no definitive function. The conserved domain is similar in structure to chorismate mutase but there is no sequence similarity and no functional connection. Members of this family have been implicated in isoleucine (Yeo7, Ibm1, aldR) and p…
C253R068	5730312	2.90497e-05	-1.63539		YjgF_YER057c_UK114_like_2, This group of proteins belong to a large family of YjgF/YER057c/UK114-like proteins present in bacteria, archaea, and eukaryotes with no definitive function. The conserved domain is similar in structure to chorismate mutase but there is no sequence similarity and no functional connection. Members of this family have been implicated in isoleucine (Yeo7, Ibm1, aldR) and p…
C008R148	5732349	9.48507e-05	-1.61433		Zinc carboxypeptidase A 1	34297	Q9VL86
C176R089	5732617	0.00110289	1.50152		Zinc finger protein 468	90333	Q5VIY5
C255R061	5737120	0.00171034	-1.50663	ZIP-13	Zinc transporter ZIP13	100174648	Q5R6I6

## Sheet: mfx of EMB exposure
Transcripts significantly impacted by exposure to emamectin benzoate (EMB), regardless of the presence of F. margolisi. Main effect (mfx) of EMB in two-way ANOVA, p < 0.01 and fold change (FC) ≥ 1.5
Spot ID	Contig ID	p-val mfx EMB	FC (EMB vs Control)	Gene	Description	GeneID	SwissProt Accession
C064R102	5733390	5.37112e-05	-1.94791	15-PGDH	15-hydroxyprostaglandin dehydrogenase [NAD+]	512259	Q3T0C2
C217R152	5733390	0.00440486	-1.61439	15-PGDH	15-hydroxyprostaglandin dehydrogenase [NAD+]	512259	Q3T0C2
C262R145	5730272	0.0063722	1.51633		26S proteasome non-ATPase regulatory subunit 4	19185	O35226
C250R167	5732254	0.0040041	-1.6815		40S ribosomal protein S16	37580	Q9W237
C021R099	5721867	3.00919e-06	1.51354	HSP-60	60 kDa heat shock protein, mitochondrial	32045	O02649
C151R094	5726138	4.37175e-07	1.52113	HSP-60	60 kDa heat shock protein, mitochondrial	32045	O02649
C035R091	5730003	0.00714205	-1.54099		60S ribosomal protein L29	507270	Q58DW3
C096R153	5732397	0.00132553	1.53789	MMP-2	72 kDa type IV collagenase	386583	Q90611
C096R024	5730510	3.71183e-06	2.19122	MMP-2	72 kDa type IV collagenase	17390	P33434
C059R026	5730660	2.10224e-05	-1.77018		Advillin		O88398
C158R151	5730660	0.000150741	-1.60175		Advillin		O88398
C094R059	5737479	0.000218981	-1.86978	GCAP	Alkaline phosphatase, placental-like	251	P10696
C195R107	5737479	0.000613552	-1.68356	GCAP	Alkaline phosphatase, placental-like	251	P10696
C123R111	5733830	0.00305717	1.52858		ATPase family AAA domain-containing protein 1-B	368412	Q503W7
C150R158	5731750	3.99226e-06	1.5759		Bystin	5887806	A9UNU6
C127R032	5737892	0.00906285	1.61051		Calcium-transporting ATPase sarcoplasmic/endoplasmic reticulum type	49297	P22700
C064R149	5737892	0.00227018	1.69179		Calcium-transporting ATPase sarcoplasmic/endoplasmic reticulum type	49297	P22700
C066R034	5730746	0.00161232	1.55198	CaM sp|P62147.2|CALM1_BRAFL RecName: Full=Calmodulin-1	Calmodulin		P62145
C012R107	5730528	2.76003e-05	1.80083	CANP 3	Calpain-3	423233	Q92177
C188R072	5730528	2.28602e-05	1.85712	CANP 3	Calpain-3	423233	Q92177
C176R114	5736172	1.15951e-06	1.5065		Calreticulin	41166	P29413
C170R137	5729557	0.00116269	1.60266		Calreticulin	41166	P29413
C227R107	5730264	1.3707e-05	1.68536		Candida_ALS, Candida agglutinin-like protein (ALS). This family consists of several agglutinin-like proteins from different Candida species. ALS genes of Candida albicans encode a family of cell-surface glycoproteins with a three-domain structure. Each Als protein has a relatively conserved N-terminal domain, a central domain consisting of a tandemly repeated motif, and a serine-threonine-rich C-…
C020R062	5736717	2.47712e-05	-1.80132		Carboxypeptidase B		P04069
C258R114	5736717	4.48885e-05	-1.76493		Carboxypeptidase B		P04069
C139R043	5733385	0.000307464	1.88615		Catalase	847	P04040
C196R153	5733385	0.000584653	1.90154		Catalase	847	P04040
C090R084	5726845	0.000472433	-1.61002	CRABP-II	Cellular retinoic acid-binding protein 2	493998	Q5PXY7
C248R059	5730763	0.00410951	-1.55189		CHK, ZnF_C4 abd HLH domain containing kinases domain. subfamily of choline kinases.
C186R043	5725897	0.00704541	1.52199	CHD-7	Chromodomain-helicase-DNA-binding protein 7	421140	Q06A37
C144R001	5729809	0.000314001	-1.59723		Coagulation factor IXa heavy chain		P00741
C244R044	5735946	0.000966598	1.54259	Epsilon-COP	Coatomer subunit epsilon		Q60445
C036R006	5736545	0.00350612	-1.77933		COesterase, Carboxylesterase.
C043R111	5726228	0.000543352	1.50654		DnaJ homolog subfamily A member 1	100174139	Q5NVI9
C246R126	5738531	4.30028e-05	1.59042		DnaJ homolog subfamily A member 1	100174139	Q5NVI9
C074R065	5738531	1.50898e-05	1.82061		DnaJ homolog subfamily A member 1	100174139	Q5NVI9
C087R138	5726540	0.00179149	1.5511	RPN-I	Dolichyl-diphosphooligosaccharide--protein glycosyltransferase subunit 1		Q4R4T0
C076R069	5730302	4.09913e-05	-1.66609		Equilibrative nucleoside transporter 3	353307	Q80WK7
C241R102	5730205	5.80688e-05	-1.84971		Euk_Ferritin, Eukaryotic Ferritin (Euk_Ferritin) domain. Ferritins are the primary iron storage proteins of most living organisms and members of a broad superfamily of ferritin-like diiron-carboxylate proteins. The iron-free (apoferritin) ferritin molecule is a protein shell composed of 24 protein chains arranged in 432 symmetry. Iron storage involves the uptake of iron (II) at the protein shell,…
C259R086	5724239	9.52531e-05	1.54809	Eukaryotic release factor 1	Eukaryotic peptide chain release factor subunit 1	40240	Q9VPH7
C112R038	5724239	0.000590691	1.584	Eukaryotic release factor 1	Eukaryotic peptide chain release factor subunit 1	40240	Q9VPH7
C103R160	5732249	9.36604e-05	1.55021	eIF3c	Eukaryotic translation initiation factor 3 subunit C	5570007	Q17Q06
C076R076	5730144	0.00200418	1.60903	eIF-4-gamma 3	Eukaryotic translation initiation factor 4 gamma 3	8672	O43432
C122R039	5723136	0.000186157	-1.66413		Fatty acid-binding protein		Q8MUC1
C112R039	5731438	0.000134897	-1.56938		Fatty acid-binding protein		Q8MUC1
C242R066	5731438	0.000657684	-1.53307		Fatty acid-binding protein		Q8MUC1
C151R160	5723136	0.000136913	-1.52799		Fatty acid-binding protein		Q8MUC1
C079R089	5723701	0.000256202	-1.78417	H-FABP	Fatty acid-binding protein, heart		Q99P61
C163R061	5723701	0.00659678	-1.67062	H-FABP	Fatty acid-binding protein, heart		Q99P61
C052R051	5731202	0.00665212	1.60118	PPIase	FK506-binding protein 4	2288	Q02790
C150R146	5732560	0.000741015	-1.74237	PEPI	Granulin-7		P28798
C263R112	5732720	0.00433184	-1.62849		Granulin-7	29143	P23785
C178R163	5732720	0.00128308	-1.57625		Granulin-7	29143	P23785
C103R056	5732560	0.00108973	-1.53149	PEPI	Granulin-7		P28798
C114R026	5736889	0.000105936	-1.76463		GSH_Peroxidase, Glutathione (GSH) peroxidase family; tetrameric selenoenzymes that catalyze the reduction of a variety of hydroperoxides including lipid peroxidases, using GSH as a specific electron donor substrate. GSH peroxidase contains one selenocysteine residue per subunit, which is involved in catalysis. Different isoenzymes are known in mammals,which are involved in protection against reac…
C054R136	5736889	0.000238305	-1.64779		GSH_Peroxidase, Glutathione (GSH) peroxidase family; tetrameric selenoenzymes that catalyze the reduction of a variety of hydroperoxides including lipid peroxidases, using GSH as a specific electron donor substrate. GSH peroxidase contains one selenocysteine residue per subunit, which is involved in catalysis. Different isoenzymes are known in mammals,which are involved in protection against reac…
C134R147	5733447	9.88383e-05	1.70639		Guanine nucleotide-binding protein G(o) subunit alpha		P38404
C019R016	5727968	0.000571516	1.51169	Hsc 70-4	Heat shock 70 kDa protein cognate 4		Q9U639
C219R057	5721792	0.000267106	1.54051	Hsc 70-4	Heat shock 70 kDa protein cognate 4		Q9U639
C145R112	5724200	0.00047574	1.5814	Hsc 70-4	Heat shock 70 kDa protein cognate 4		Q9U639
C196R098	5735428	0.00174663	1.63874	Hsc 70-4	Heat shock 70 kDa protein cognate 4		Q9U639
C031R076	5725918	0.000427133	1.76327	Hsc 70-4	Heat shock 70 kDa protein cognate 4		Q9U639
C040R144	5735854	0.00010387	1.8377	Hsc 70-4	Heat shock 70 kDa protein cognate 4		Q9U639
C016R017	5735854	0.000138082	1.93651	Hsc 70-4	Heat shock 70 kDa protein cognate 4		Q9U639
C234R132	5731150	1.75343e-06	1.8108		Heat shock cognate protein HSP 90-beta	396188	Q04619
C252R026	5735490	1.30268e-07	1.75458		Heat shock protein HSP 90-alpha	743883	A5A6K9
C164R055	5735490	1.44111e-06	1.97031		Heat shock protein HSP 90-alpha	743883	A5A6K9
C080R160	5731562	1.48206e-05	-1.76131		Herpes_BLLF1, Herpes virus major outer envelope glycoprotein (BLLF1). This family consists of the BLLF1 viral late glycoprotein, also termed gp350/220. It is the most abundantly expressed glycoprotein in the viral envelope of the Herpesviruses and is the major antigen responsible for stimulating the production of neutralising antibodies in vivo.
C020R055	5731562	6.14528e-05	-1.71789		Herpes_BLLF1, Herpes virus major outer envelope glycoprotein (BLLF1). This family consists of the BLLF1 viral late glycoprotein, also termed gp350/220. It is the most abundantly expressed glycoprotein in the viral envelope of the Herpesviruses and is the major antigen responsible for stimulating the production of neutralising antibodies in vivo.
C170R070	5731227	7.56965e-05	-2.41689	CTR1	High affinity copper uptake protein 1	397186	Q8WNR0
C069R061	5731227	0.000135537	-2.22894	CTR1	High affinity copper uptake protein 1	397186	Q8WNR0
C174R016	5740377	0.00048077	1.83917		Histone H1		P35060
C169R030	5740377	0.000446447	1.91007		Histone H1		P35060
C150R005	5737307	0.000937186	-1.60683	H3 sp|P84239.2|H3_URECA RecName: Full=Histone H3 sp|P84228.2|H32_MOUSE RecName: Full=Histone H3.2 sp|P84229.2|H32_CHICK RecName: Full=Histone H3.2	Histone H3.2 sp|Q4QRF4.3|H32_DANRE RecName: Full=Histone H3.2 sp|Q28D37.3|H32_XENTR RecName: Full=Histone H3.2 sp|P84227.2|H32_BOVIN RecName: Full=Histone H3.2 sp|P84231.2|H32_ICTBU RecName: Full=Histone H3.2 sp|P84232.2|H32_PORAF RecName: Full=Histone H3.2	318847; 3771723; 3771729; 3771771; 3771792; 3771959; 3772032; 3772149; 3772163; 3772173; 3772189; 3772191; 3772198; 3772231; 3772370; 3772374; 3772421; 3772489; 3772517; 3772518; 3772552; 3772607; 3772619	P02299
C068R131	5737307	0.000431405	-1.5013	H3 sp|P84239.2|H3_URECA RecName: Full=Histone H3 sp|P84228.2|H32_MOUSE RecName: Full=Histone H3.2 sp|P84229.2|H32_CHICK RecName: Full=Histone H3.2	Histone H3.2 sp|Q4QRF4.3|H32_DANRE RecName: Full=Histone H3.2 sp|Q28D37.3|H32_XENTR RecName: Full=Histone H3.2 sp|P84227.2|H32_BOVIN RecName: Full=Histone H3.2 sp|P84231.2|H32_ICTBU RecName: Full=Histone H3.2 sp|P84232.2|H32_PORAF RecName: Full=Histone H3.2	318847; 3771723; 3771729; 3771771; 3771792; 3771959; 3772032; 3772149; 3772163; 3772173; 3772189; 3772191; 3772198; 3772231; 3772370; 3772374; 3772421; 3772489; 3772517; 3772518; 3772552; 3772607; 3772619	P02299
C144R144	5730190	0.00383478	-1.61137	HB	Hypodermin-B		P35588
C123R008	5737251	0.00346849	1.70557	KATIII	Kynurenine--oxoglutarate transaminase 3	541589	Q58FK9
C131R157	5732379	0.000233829	1.54974		Longitudinals lacking protein, isoforms N/O/W/X/Y	44548	Q9V5M3
C142R158	5737051	1.94411e-05	-1.76871	CAT-2	Low affinity cationic amino acid transporter 2	6542	P52569
C203R001	5737051	0.000428224	-1.6154	CAT-2	Low affinity cationic amino acid transporter 2	6542	P52569
C018R162	5733942	0.00261263	1.99884		Low choriolytic enzyme	100049451	P31579
C199R125	5739855	0.0046941	2.04514		Low choriolytic enzyme	100049451	P31579
C118R084	5730308	0.000261457	-1.5445	LRP-DIT	Low-density lipoprotein receptor-related protein 1B		Q9JI18
C184R102	5728492	0.00940362	-1.50689		MARVEL, Membrane-associating domain. MARVEL domain-containing proteins are often found in lipid-associating proteins - such as Occludin and MAL family proteins. It may be part of the machinery of membrane apposition events, such as transport vesicle biogenesis.
C174R061	5723612	0.000182295	-1.67968		Maspardin	404069	Q8MJJ1
C094R092	5723612	0.000501164	-1.61965		Maspardin	404069	Q8MJJ1
C103R041	5730149	0.000340686	1.51914	MMP-9	Matrix metalloproteinase-9	17395	P41245
C224R095	5724923	0.00109796	1.55003	MMP-9	Matrix metalloproteinase-9	17395	P41245
C168R013	5724119	5.02872e-06	2.02277	MMP-9	Matrix metalloproteinase-9	81687	P50282
C161R145	5730498	0.00458181	-1.71126	NEP2(s)	Membrane metallo-endopeptidase-like 1, soluble form	79258	Q495T6
C098R069	5732766	0.00999997	1.55279		MIP-T3, Microtubule-binding protein MIP-T3. This protein, which interacts with both microtubules and TRAF3 (tumour necrosis factor receptor-associated factor 3), is conserved from worms to humans. The N-terminal region is the microtubule binding domain and is well-conserved; the C-terminal 100 residues, also well-conserved, constitute the coiled-coil region which binds to TRAF3. The central regio…
C157R162	5726833	0.00023144	-1.51598		MLX-interacting protein	208104	Q2VPU4
C209R060	5740419	0.00411214	1.52483	MHC A	Myosin-3	8578694	Q60LV4
C113R004	5740419	0.00115779	1.60609	MHC A	Myosin-3	8578694	Q60LV4
C206R011	5732028	0.00465679	1.56862		N-acetyltransferase 10	55226	Q9H0A0
C256R083	5730564	4.03577e-05	-1.72968		Neprilysin-2	173685	O16796
C133R012	5730564	4.33972e-05	-1.59857		Neprilysin-2	173685	O16796
C179R024	5731793	0.000119566	1.56256		Neutral alpha-glucosidase AB	23193	Q14697
C131R089	5731793	9.69107e-05	1.58939		Neutral alpha-glucosidase AB	23193	Q14697
C200R095	5733407	0.000117129	-1.91649		Npc2_like, Niemann-Pick type C2 (Npc2) is a lysosomal protein in which a mutation in the gene causes a rare form of Niemann-Pick type C disease, an autosomal recessive lipid storage disorder characterized by accumulation of low-density lipoprotein-derived cholesterol in lysosomes. Although Npc2 is known to bind cholesterol, the function of this protein is unknown. These proteins belong to the ML …
C163R121	5733407	0.000104453	-1.90535		Npc2_like, Niemann-Pick type C2 (Npc2) is a lysosomal protein in which a mutation in the gene causes a rare form of Niemann-Pick type C disease, an autosomal recessive lipid storage disorder characterized by accumulation of low-density lipoprotein-derived cholesterol in lysosomes. Although Npc2 is known to bind cholesterol, the function of this protein is unknown. These proteins belong to the ML …
C166R166	5731261	0.000772763	1.56564		NSFL1 cofactor p47	55968	Q9UNZ2
C135R099	5737604	0.00104965	-1.50166		Organic cation transporter-like protein	42890	Q95R48
C026R091	5721761	0.000209191	1.71768		Paladin	373898	Q8JHZ8
C090R043	5730160	0.000290594	-1.90583		PHA00370, attachment protein.
C099R060	5728353	6.39675e-05	1.62839	AtPIP5K3	Phosphatidylinositol-4-phosphate 5-kinase 3	817182	O48709
C044R166	5733494	0.000216006	-1.666		Phospholipase A2 isozymes PA3A/PA3B/PA5		P16354
C089R127	5733243	6.0388e-05	-2.0438	PHGPx	Phospholipid hydroperoxide glutathione peroxidase, mitochondrial	286809	Q9N2J2
C209R064	5731514	3.84465e-05	-1.98139	PHGPx	Phospholipid hydroperoxide glutathione peroxidase, mitochondrial		Q32QL6
C105R029	5733243	0.00385681	-1.58481	PHGPx	Phospholipid hydroperoxide glutathione peroxidase, mitochondrial	286809	Q9N2J2
C126R108	5731514	0.00266142	-1.5759	PHGPx	Phospholipid hydroperoxide glutathione peroxidase, mitochondrial		Q32QL6
C256R146	5737357	0.000102349	-1.50307	PPAP2 domain-containing protein 2	Presqualene diphosphate phosphatase	403313	Q8IY26
C135R077	5739487	0.00312492	1.5347		Probable ornithine aminotransferase, mitochondrial	175908	Q18040
C220R005	5731861	5.11074e-07	-1.50855		Proline dehydrogenase, mitochondrial		Q04499
C014R065	5734809	0.00898109	1.65322		Protein disulfide-isomerase A3	373899	Q8JG64
C044R138	5733855	0.000239409	1.58376	Jagged1a	Protein jagged-1a	140421	Q90Y57
C125R046	5724619	0.00644316	1.54577		PTB domain-containing adapter protein ced-6	35971	Q7JUY7
C036R135	5733397	0.000334396	-1.73399		Putative serine protease K12H4.7	176136	P34528
C060R119	5726076	7.07857e-06	-1.51195		Reticulon-1	677736	A7MC64
C255R037	5737587	0.000134637	1.52111	p160ROCK	Rho-associated protein kinase 1	81762	Q63644
C014R047	5730514	5.61941e-05	-1.9387		SapB, Saposin (B) Domains. Present in multiple copies in prosaposin and in pulmonary surfactant-associated protein B. In plant aspartic proteinases, a saposin domain is circularly permuted. This causes the prediction algorithm to predict two such domains, where only one is truly present.
C090R100	5730196	9.59969e-05	-1.92664		SapB, Saposin (B) Domains. Present in multiple copies in prosaposin and in pulmonary surfactant-associated protein B. In plant aspartic proteinases, a saposin domain is circularly permuted. This causes the prediction algorithm to predict two such domains, where only one is truly present.
C151R013	5730514	0.000262378	-1.91917		SapB, Saposin (B) Domains. Present in multiple copies in prosaposin and in pulmonary surfactant-associated protein B. In plant aspartic proteinases, a saposin domain is circularly permuted. This causes the prediction algorithm to predict two such domains, where only one is truly present.
C181R014	5736872	0.00126152	-1.57749		SapB, Saposin (B) Domains. Present in multiple copies in prosaposin and in pulmonary surfactant-associated protein B. In plant aspartic proteinases, a saposin domain is circularly permuted. This causes the prediction algorithm to predict two such domains, where only one is truly present.
C079R157	5733618	0.00433	1.5871	SR Ca(2+)-ATPase 1	Sarcoplasmic/endoplasmic reticulum calcium ATPase 1	11937	Q8R429
C073R095	5726280	0.00057611	1.54283	Secretory carrier membrane protein 1	Secretory carrier-associated membrane protein 1	107767	Q8K021
C260R015	5726280	0.00068346	1.58911	Secretory carrier membrane protein 1	Secretory carrier-associated membrane protein 1	107767	Q8K021
C176R131	5729963	0.000225038	1.63434		Serine proteinase stubble catalytic chain	41958	Q05319
C157R026	5729963	8.03631e-05	1.67656		Serine proteinase stubble catalytic chain	41958	Q05319
C199R063	5728940	0.0010898	1.52631	SRP55	Serine-arginine protein 55		P26686
C103R142	5733209	8.80215e-05	1.54505	SRP55	Serine-arginine protein 55		P26686
C044R008	5736963	0.00160988	1.62322	PP4R3	Serine/threonine-protein phosphatase 4 regulatory subunit 3	41675	Q9VFS5
C101R164	5733520	0.000386702	1.64285		SMC_N, RecF/RecN/SMC N terminal domain. This domain is found at the N terminus of SMC proteins. The SMC (structural maintenance of chromosomes) superfamily proteins have ATP-binding domains at the N- and C-termini, and two extended coiled-coil domains separated by a hinge in the middle. The eukaryotic SMC proteins form two kind of heterodimers: the SMC1/SMC3 and the SMC2/SMC4 types. These heterod…
C043R079	5736770	0.000165553	-1.74539	Sodium-phosphate transport protein 2B	Sodium-dependent phosphate transport protein 2B	100171622	Q5REV9
C201R047	5740653	0.00124428	-1.72236	Sodium-phosphate transport protein 2B	Sodium-dependent phosphate transport protein 2B	10568	O95436
C095R146	5736770	0.00381988	-1.58007	Sodium-phosphate transport protein 2B	Sodium-dependent phosphate transport protein 2B	100171622	Q5REV9
C214R147	5732939	0.00256293	1.79304	Na(+)/K(+) ATPase alpha-1 subunit	Sodium/potassium-transporting ATPase subunit alpha-1		Q92030
C030R168	5732939	0.000790989	1.88731	Na(+)/K(+) ATPase alpha-1 subunit	Sodium/potassium-transporting ATPase subunit alpha-1		Q92030
C205R043	5730691	0.000742328	-1.75149		Solute carrier family 15 member 1		Q9JIP7
C135R108	5731409	0.00059355	1.57772		Spliceosome RNA helicase BAT1		Q5ZHZ0
C091R154	5731409	0.0017113	1.647		Spliceosome RNA helicase BAT1		Q5ZHZ0
C125R063	5737682	0.00204784	1.55317		Stromal interaction molecule homolog	32556	P83094
C043R033	5732605	0.000639765	1.63743	TCP-1-alpha	T-complex protein 1 subunit alpha	42649	P12613
C120R001	5731447	0.000364553	1.71361	TCP-1-alpha	T-complex protein 1 subunit alpha	42649	P12613
C010R138	5732586	0.00249391	1.57293	TCP-1-beta	T-complex protein 1 subunit beta	505313	Q3ZBH0
C216R061	5732586	0.00649195	1.68197	TCP-1-beta	T-complex protein 1 subunit beta	505313	Q3ZBH0
C151R159	5734912	0.000294822	1.54029	TCP-1-epsilon	T-complex protein 1 subunit epsilon	22948	P48643
C249R043	5734912	4.31624e-05	1.68995	TCP-1-epsilon	T-complex protein 1 subunit epsilon	22948	P48643
C089R082	5732154	2.4748e-05	1.77402	TCP-1-theta	T-complex protein 1 subunit theta		Q4R5J0
C211R076	5732154	0.000410953	1.83138	TCP-1-theta	T-complex protein 1 subunit theta		Q4R5J0
C191R120	5722551	0.00371635	1.69366	TCP-1-zeta	T-complex protein 1 subunit zeta	100008688	O77622
C209R030	5733470	0.00628225	1.69749	TCP-1-zeta	T-complex protein 1 subunit zeta	12466	P80317
C232R146	5730366	2.12252e-05	-1.59916		Tetraspannin, Tetraspanin family.
C156R048	5732634	0.000627526	-1.98336	Trx-2	Thioredoxin-2		Q6XHI1
C059R051	5727766	5.95753e-08	-1.62924		Titin		Q9I7U4
C135R011	5730574	0.00012408	1.66126	TER ATPase	Transitional endoplasmic reticulum ATPase	507345	Q3ZBT1
C024R115	5740501	0.0034693	1.61544		Transitional endoplasmic reticulum ATPase TER94	36040	Q7KN62
C198R023	5723888	4.05184e-05	-1.68644	PBR	Translocator protein	706	P30536
C243R162	5723888	1.39874e-05	-1.62578	PBR	Translocator protein	706	P30536
C092R109	5732686	0.000419449	-1.52124	PBR	Translocator protein	706	P30536
C251R158	5730978	0.000114935	-1.50191		Transmembrane protein 19	55266	Q96HH6
C212R160	5733199	9.19086e-06	-1.72833		Trypsin epsilon	49080	P35005
C073R133	5738703	2.90448e-05	-2.78961		Trypsin-1		P00765
C015R068	5732061	3.31608e-05	-2.54528		Trypsin-1		P00765
C039R132	5731500	0.000302831	-1.87382		Trypsin-1		P00765
C082R133	5736817	0.00638337	-1.5329		Trypsin-1		P00765
C188R126	5737077	6.66805e-05	-1.65613		TspO_MBR, TspO/MBR family. Tryptophan-rich sensory protein (TspO) is an integral membrane protein that acts as a negative regulator of the expression of specific photosynthesis genes in response to oxygen/light. It is involved in the efflux of porphyrin intermediates from the cell. This reduces the activity of coproporphyrinogen III oxidase, which is thought to lead to the accumulation of a putat…
C084R096	5737077	0.000400795	-1.56358		TspO_MBR, TspO/MBR family. Tryptophan-rich sensory protein (TspO) is an integral membrane protein that acts as a negative regulator of the expression of specific photosynthesis genes in response to oxygen/light. It is involved in the efflux of porphyrin intermediates from the cell. This reduces the activity of coproporphyrinogen III oxidase, which is thought to lead to the accumulation of a putat…
C068R081	5724855	0.000235152	1.50781	PTP-1B	Tyrosine-protein phosphatase non-receptor type 1	5770	P18031
C232R084	5729249	0.000228519	-1.54373		Uncharacterized endoplasmic reticulum membrane protein C16E8.02	2542322	O13737
C216R126	5729249	0.000695069	-1.52646		Uncharacterized endoplasmic reticulum membrane protein C16E8.02	2542322	O13737
C015R134	5732637	1.19394e-05	-2.30908		Uncharacterized protein C03F11.3	180812	Q11124
C198R041	5732940	0.00705384	-1.67154		Uncharacterized protein C12orf41 homolog	540194	Q2NL14
C097R117	5732839	0.000125945	1.60932		Uncharacterized protein C2orf24 homolog	424204	Q5ZJH7
C207R118	5738422	1.47647e-06	-1.8695		Uncharacterized protein sll1735	954055	P73392
C197R086	5738422	6.81105e-06	-1.75955		Uncharacterized protein sll1735	954055	P73392
C209R154	5730120	1.57078e-05	-2.30779		UNKNOWN
C085R030	5736892	0.000110273	-2.28384		UNKNOWN
C094R054	5736774	1.62852e-05	-2.22266		UNKNOWN
C212R051	5736679	0.000103958	-2.21436		UNKNOWN
C179R139	5737034	1.40511e-05	-2.17852		UNKNOWN
C039R039	5730299	0.000252709	-2.15892		UNKNOWN
C230R124	5736679	0.000141112	-2.1555		UNKNOWN
C098R152	5736468	1.17098e-05	-2.13987		UNKNOWN
C213R117	5732391	0.000467055	-2.12167		UNKNOWN
C093R105	5736468	2.10128e-05	-2.0939		UNKNOWN
C054R082	5735057	1.38363e-06	-2.09363		UNKNOWN
C235R117	5733360	3.42043e-05	-1.99512		UNKNOWN
C180R060	5730202	0.00125179	-1.99315		UNKNOWN
C248R141	5730236	0.00165866	-1.98791		UNKNOWN
C236R090	5728507	1.19654e-07	-1.96285		UNKNOWN
C220R149	5737034	0.000329091	-1.93037		UNKNOWN
C170R120	5737296	1.65714e-05	-1.90861		UNKNOWN
C264R130	5730432	0.00133238	-1.89281		UNKNOWN
C225R106	5737296	1.63722e-06	-1.88485		UNKNOWN
C215R117	5722637	0.00102271	-1.8363		UNKNOWN
C174R136	5738728	2.4884e-05	-1.82853		UNKNOWN
C242R130	5723141	0.00301433	-1.82175		UNKNOWN
C064R069	5730227	0.000303214	-1.80814		UNKNOWN
C174R130	5732580	3.44384e-05	-1.80664		UNKNOWN
C121R131	5728507	1.98887e-06	-1.80394		UNKNOWN
C024R123	5733482	0.00110671	-1.78649		UNKNOWN
C001R062	5738477	2.6662e-07	-1.78168		UNKNOWN
C015R166	5734675	0.000315666	-1.78087		UNKNOWN
C228R070	5738311	0.000113458	-1.76387		UNKNOWN
C013R043	5732954	0.000295746	-1.7626		UNKNOWN
C056R119	5731501	0.000278462	-1.75913		UNKNOWN
C067R020	5740409	0.000121798	-1.74212		UNKNOWN
C023R056	5738728	8.61668e-05	-1.73603		UNKNOWN
C191R061	5730287	0.000563743	-1.72419		UNKNOWN
C135R156	5724792	0.000557127	-1.71907		UNKNOWN
C165R114	5740146	0.00105603	-1.70712		UNKNOWN
C235R002	5722393	1.45774e-05	-1.7024		UNKNOWN
C135R027	5730174	0.00048516	-1.70079		UNKNOWN
C188R128	5726935	0.00101346	-1.7001		UNKNOWN
C155R115	5733319	5.2757e-05	-1.68836		UNKNOWN
C171R048	5732131	0.000353869	-1.68291		UNKNOWN
C111R018	5735130	0.000309755	-1.66883		UNKNOWN
C180R143	5731501	0.000309074	-1.65676		UNKNOWN
C148R021	5740146	0.000379895	-1.6522		UNKNOWN
C200R003	5738311	2.59266e-05	-1.65005		UNKNOWN
C047R072	5732072	0.00360693	-1.64988		UNKNOWN
C052R099	5726935	0.000810495	-1.63824		UNKNOWN
C165R024	5724584	7.47457e-05	-1.63806		UNKNOWN
C175R145	5730224	0.000218855	-1.63699		UNKNOWN
C019R100	5737024	0.000490491	-1.63293		UNKNOWN
C167R162	5738477	2.99449e-06	-1.63182		UNKNOWN
C044R011	5740185	0.000404879	-1.6312		UNKNOWN
C216R071	5726468	0.0021567	-1.63006		UNKNOWN
C248R108	5722473	0.00956148	-1.62951		UNKNOWN
C209R042	5732131	0.000480119	-1.62595		UNKNOWN
C263R025	5736516	0.000578148	-1.62255		UNKNOWN
C108R009	5736834	0.00750802	-1.61935		UNKNOWN
C054R122	5738452	9.49712e-06	-1.61757		UNKNOWN
C041R106	5728641	4.98657e-05	-1.61662		UNKNOWN
C224R023	5733190	0.0013736	-1.60938		UNKNOWN
C144R136	5727884	0.00119589	-1.60846		UNKNOWN
C075R145	5732250	3.24428e-05	-1.60247		UNKNOWN
C253R160	5727750	0.000153853	-1.59576		UNKNOWN
C047R001	5723422	3.56143e-07	-1.59514		UNKNOWN
C232R017	5728229	3.52362e-06	-1.59034		UNKNOWN
C021R080	5731468	0.00145186	-1.5884		UNKNOWN
C217R016	5722265	2.23905e-05	-1.57854		UNKNOWN
C093R082	5736844	0.00245592	-1.57775		UNKNOWN
C077R031	5728031	0.000330526	-1.57426		UNKNOWN
C210R149	5733482	0.000542435	-1.56929		UNKNOWN
C064R014	5732172	0.00404048	-1.56922		UNKNOWN
C024R160	5730174	0.00355411	-1.56515		UNKNOWN
C097R127	5738401	0.00084438	-1.56488		UNKNOWN
C092R123	5740190	0.00380101	-1.55852		UNKNOWN
C085R103	5732580	0.00223371	-1.55645		UNKNOWN
C088R095	5736516	0.000594481	-1.55613		UNKNOWN
C027R033	5736940	0.00222261	-1.5513		UNKNOWN
C261R072	5735291	0.00602899	-1.5429		UNKNOWN
C041R025	5733208	0.00141778	-1.54161		UNKNOWN
C228R060	5724602	0.000534673	-1.54057		UNKNOWN
C237R130	5732172	0.000167658	-1.53603		UNKNOWN
C207R103	5733973	0.00101063	-1.53539		UNKNOWN
C023R159	5727884	0.0054067	-1.53227		UNKNOWN
C142R059	5725575	0.0007568	-1.52491		UNKNOWN
C057R001	5738827	6.86465e-05	-1.52433		UNKNOWN
C114R013	5738241	8.22366e-06	-1.51994		UNKNOWN
C035R147	5732471	0.00019328	-1.51574		UNKNOWN
C123R029	5739607	0.000170989	-1.51493		UNKNOWN
C203R043	5722189	5.8665e-05	-1.51475		UNKNOWN
C222R072	5733319	0.000201561	-1.514		UNKNOWN
C092R163	5739755	0.00018464	-1.5135		UNKNOWN
C059R007	5722719	0.00876757	-1.51179		UNKNOWN
C136R076	5721864	6.69156e-05	-1.51002		UNKNOWN
C146R112	5729965	0.000869296	-1.5042		UNKNOWN
C039R103	5730699	4.63373e-05	-1.50376		UNKNOWN
C213R100	5737447	0.000751755	1.5116		UNKNOWN
C156R053	5733573	0.0015771	1.5176		UNKNOWN
C199R138	5732116	0.00111358	1.52458		UNKNOWN
C144R041	5725214	0.00165522	1.52941		UNKNOWN
C162R051	5732230	0.00190778	1.53198		UNKNOWN
C229R029	5726265	0.00639267	1.5504		UNKNOWN
C104R052	5731575	0.000233608	1.56973		UNKNOWN
C175R073	5735832	0.00636863	1.57094		UNKNOWN
C097R160	5725534	0.000305397	1.57975		UNKNOWN
C088R132	5731759	0.00230755	1.58259		UNKNOWN
C238R044	5722441	0.000329631	1.6078		UNKNOWN
C052R010	5734798	0.000899379	1.61474		UNKNOWN
C154R155	5728762	0.000914627	1.63074		UNKNOWN
C127R017	5733122	0.00479634	1.63213		UNKNOWN
C143R032	5736913	0.00460505	1.64756		UNKNOWN
C156R015	5736210	0.000509557	1.65141		UNKNOWN
C171R051	5731759	0.000171467	1.65193		UNKNOWN
C161R158	5733929	0.000744151	1.66608		UNKNOWN
C103R157	5740651	0.00518948	1.67525		UNKNOWN
C122R147	5725534	0.000253944	1.69913		UNKNOWN
C081R093	5736342	0.00112026	1.7193		UNKNOWN
C010R077	5730495	0.00473842	1.74122		UNKNOWN
C035R159	5727829	4.64613e-08	2.19588		UNKNOWN
C161R077	5727829	4.12973e-08	2.40558		UNKNOWN
C154R161	5732619	0.00064902	1.64401	VLCAD	Very long-chain specific acyl-CoA dehydrogenase, mitochondrial	37	P49748
C136R141	5732619	0.00197601	1.66199	VLCAD	Very long-chain specific acyl-CoA dehydrogenase, mitochondrial	37	P49748
C155R089	5730995	4.98163e-06	-1.76172	VAMP-3	Vesicle-associated membrane protein 3	505379	Q2KJD2
C175R069	5730995	3.09453e-06	-1.748	VAMP-3	Vesicle-associated membrane protein 3	505379	Q2KJD2

## Sheet: General Stress Transcripts
Expression of the transcripts in this list have a significant main effect of emamectin benzoate (EMB) and F. margolisi, regardless of the presence of the second stressor . Main effects (mfx) of EMB and F. margolisi in two-way ANOVA, p < 0.01 and fold change (FC) ≥ 1.5
Transcripts impacted by F. margolisi (main effect)									Transcripts impacted by EMB (main effect)
Spot ID	Contig ID	p-val mfx MS	FC (MS+ vs MS-)	Gene	Description	GeneID	SwissProt Accession		Spot ID	Contig ID	p-val mfx EMB	FC (EMB vs Control)	Gene	Description	GeneID	SwissProt Accession
C217R152	5733390	0.00228888	-1.68189	15-PGDH	15-hydroxyprostaglandin dehydrogenase [NAD+]	512259	Q3T0C2		C217R152	5733390	0.00440486	-1.61439	15-PGDH	15-hydroxyprostaglandin dehydrogenase [NAD+]	512259	Q3T0C2
C262R145	5730272	0.00145052	1.65022		26S proteasome non-ATPase regulatory subunit 4	19185	O35226		C262R145	5730272	0.0063722	1.51633		26S proteasome non-ATPase regulatory subunit 4	19185	O35226
C250R167	5732254	0.000117762	-2.1159		40S ribosomal protein S16	37580	Q9W237		C250R167	5732254	0.0040041	-1.6815		40S ribosomal protein S16	37580	Q9W237
C151R094	5726138	9.93655e-08	1.58174	HSP-60	60 kDa heat shock protein, mitochondrial	32045	O02649		C021R099	5721867	3.00919e-06	1.51354	HSP-60	60 kDa heat shock protein, mitochondrial	32045	O02649
C021R099	5721867	2.35931e-07	1.62793	HSP-60	60 kDa heat shock protein, mitochondrial	32045	O02649		C151R094	5726138	4.37175e-07	1.52113	HSP-60	60 kDa heat shock protein, mitochondrial	32045	O02649
C035R091	5730003	0.000203324	-1.90296		60S ribosomal protein L29	507270	Q58DW3		C035R091	5730003	0.00714205	-1.54099		60S ribosomal protein L29	507270	Q58DW3
C158R151	5730660	2.1503e-06	-1.91325		Advillin		O88398		C059R026	5730660	2.10224e-05	-1.77018		Advillin		O88398
C059R026	5730660	6.76381e-06	-1.85924		Advillin		O88398		C158R151	5730660	0.000150741	-1.60175		Advillin		O88398
C094R059	5737479	9.41758e-05	-1.96125	GCAP	Alkaline phosphatase, placental-like	251	P10696		C094R059	5737479	0.000218981	-1.86978	GCAP	Alkaline phosphatase, placental-like	251	P10696
C195R107	5737479	0.000217414	-1.7772	GCAP	Alkaline phosphatase, placental-like	251	P10696		C195R107	5737479	0.000613552	-1.68356	GCAP	Alkaline phosphatase, placental-like	251	P10696
C064R149	5737892	0.000250503	1.93663		Calcium-transporting ATPase sarcoplasmic/endoplasmic reticulum type	49297	P22700		C064R149	5737892	0.00227018	1.69179		Calcium-transporting ATPase sarcoplasmic/endoplasmic reticulum type	49297	P22700
C127R032	5737892	0.000272352	2.04437		Calcium-transporting ATPase sarcoplasmic/endoplasmic reticulum type	49297	P22700		C127R032	5737892	0.00906285	1.61051		Calcium-transporting ATPase sarcoplasmic/endoplasmic reticulum type	49297	P22700
C188R072	5730528	0.000956145	1.5603	CANP 3	Calpain-3	423233	Q92177		C188R072	5730528	2.28602e-05	1.85712	CANP 3	Calpain-3	423233	Q92177
C176R114	5736172	1.65319e-07	1.58767		Calreticulin	41166	P29413		C170R137	5729557	0.00116269	1.60266		Calreticulin	41166	P29413
C170R137	5729557	7.78292e-05	1.83737		Calreticulin	41166	P29413		C176R114	5736172	1.15951e-06	1.5065		Calreticulin	41166	P29413
C020R062	5736717	3.3065e-06	-1.97355		Carboxypeptidase B		P04069		C020R062	5736717	2.47712e-05	-1.80132		Carboxypeptidase B		P04069
C258R114	5736717	4.05441e-05	-1.77305		Carboxypeptidase B		P04069		C258R114	5736717	4.48885e-05	-1.76493		Carboxypeptidase B		P04069
C139R043	5733385	0.00201844	1.68477		Catalase	847	P04040		C139R043	5733385	0.000307464	1.88615		Catalase	847	P04040
C090R084	5726845	1.57186e-05	-1.88576	CRABP-II	Cellular retinoic acid-binding protein 2	493998	Q5PXY7		C090R084	5726845	0.000472433	-1.61002	CRABP-II	Cellular retinoic acid-binding protein 2	493998	Q5PXY7
C248R059	5730763	0.000410293	-1.76453		CHK, ZnF_C4 abd HLH domain containing kinases domain. subfamily of choline kinases.				C248R059	5730763	0.00410951	-1.55189		CHK, ZnF_C4 abd HLH domain containing kinases domain. subfamily of choline kinases.
C144R001	5729809	0.000208456	-1.62618		Coagulation factor IXa heavy chain		P00741		C144R001	5729809	0.000314001	-1.59723		Coagulation factor IXa heavy chain		P00741
C036R006	5736545	0.00235168	-1.83184		COesterase, Carboxylesterase.				C036R006	5736545	0.00350612	-1.77933		COesterase, Carboxylesterase.
C246R126	5738531	0.000100971	1.54146		DnaJ homolog subfamily A member 1	100174139	Q5NVI9		C043R111	5726228	0.000543352	1.50654		DnaJ homolog subfamily A member 1	100174139	Q5NVI9
C074R065	5738531	0.000258056	1.60793		DnaJ homolog subfamily A member 1	100174139	Q5NVI9		C074R065	5738531	1.50898e-05	1.82061		DnaJ homolog subfamily A member 1	100174139	Q5NVI9
C043R111	5726228	8.9857e-05	1.62033		DnaJ homolog subfamily A member 1	100174139	Q5NVI9		C246R126	5738531	4.30028e-05	1.59042		DnaJ homolog subfamily A member 1	100174139	Q5NVI9
C076R069	5730302	0.000436669	-1.51514		Equilibrative nucleoside transporter 3	353307	Q80WK7		C076R069	5730302	4.09913e-05	-1.66609		Equilibrative nucleoside transporter 3	353307	Q80WK7
C241R102	5730205	0.000681403	-1.63635		Euk_Ferritin, Eukaryotic Ferritin (Euk_Ferritin) domain. Ferritins are the primary iron storage proteins of most living organisms and members of a broad superfamily of ferritin-like diiron-carboxylate proteins. The iron-free (apoferritin) ferritin molecule is a protein shell composed of 24 protein chains arranged in 432 symmetry. Iron storage involves the uptake of iron (II) at the protein shell,…				C241R102	5730205	5.80688e-05	-1.84971		Euk_Ferritin, Eukaryotic Ferritin (Euk_Ferritin) domain. Ferritins are the primary iron storage proteins of most living organisms and members of a broad superfamily of ferritin-like diiron-carboxylate proteins. The iron-free (apoferritin) ferritin molecule is a protein shell composed of 24 protein chains arranged in 432 symmetry. Iron storage involves the uptake of iron (II) at the protein shell,…
C122R039	5723136	0.000111768	-1.70312		Fatty acid-binding protein		Q8MUC1		C112R039	5731438	0.000134897	-1.56938		Fatty acid-binding protein		Q8MUC1
C242R066	5731438	7.78384e-05	-1.68051		Fatty acid-binding protein		Q8MUC1		C122R039	5723136	0.000186157	-1.66413		Fatty acid-binding protein		Q8MUC1
C151R160	5723136	2.09656e-05	-1.63753		Fatty acid-binding protein		Q8MUC1		C151R160	5723136	0.000136913	-1.52799		Fatty acid-binding protein		Q8MUC1
C112R039	5731438	6.74785e-05	-1.61243		Fatty acid-binding protein		Q8MUC1		C242R066	5731438	0.000657684	-1.53307		Fatty acid-binding protein		Q8MUC1
C079R089	5723701	0.000172956	-1.82182	H-FABP	Fatty acid-binding protein, heart		Q99P61		C079R089	5723701	0.000256202	-1.78417	H-FABP	Fatty acid-binding protein, heart		Q99P61
C163R061	5723701	0.00756896	-1.65393	H-FABP	Fatty acid-binding protein, heart		Q99P61		C163R061	5723701	0.00659678	-1.67062	H-FABP	Fatty acid-binding protein, heart		Q99P61
C052R051	5731202	0.000261347	1.9693	PPIase	FK506-binding protein 4	2288	Q02790		C052R051	5731202	0.00665212	1.60118	PPIase	FK506-binding protein 4	2288	Q02790
C150R146	5732560	7.80004e-06	-2.25678	PEPI	Granulin-7		P28798		C103R056	5732560	0.00108973	-1.53149	PEPI	Granulin-7		P28798
C103R056	5732560	1.38994e-06	-2.07789	PEPI	Granulin-7		P28798		C150R146	5732560	0.000741015	-1.74237	PEPI	Granulin-7		P28798
C263R112	5732720	0.000874017	-1.80057		Granulin-7	29143	P23785		C178R163	5732720	0.00128308	-1.57625		Granulin-7	29143	P23785
C178R163	5732720	0.000220495	-1.71972		Granulin-7	29143	P23785		C263R112	5732720	0.00433184	-1.62849		Granulin-7	29143	P23785
C134R147	5733447	0.000485329	1.58808		Guanine nucleotide-binding protein G(o) subunit alpha		P38404		C134R147	5733447	9.88383e-05	1.70639		Guanine nucleotide-binding protein G(o) subunit alpha		P38404
C196R098	5735428	0.00490032	1.54442	Hsc 70-4	Heat shock 70 kDa protein cognate 4		Q9U639		C016R017	5735854	0.000138082	1.93651	Hsc 70-4	Heat shock 70 kDa protein cognate 4		Q9U639
C040R144	5735854	0.000601716	1.67825	Hsc 70-4	Heat shock 70 kDa protein cognate 4		Q9U639		C019R016	5727968	0.000571516	1.51169	Hsc 70-4	Heat shock 70 kDa protein cognate 4		Q9U639
C219R057	5721792	1.67057e-05	1.72077	Hsc 70-4	Heat shock 70 kDa protein cognate 4		Q9U639		C031R076	5725918	0.000427133	1.76327	Hsc 70-4	Heat shock 70 kDa protein cognate 4		Q9U639
C145R112	5724200	4.87407e-05	1.75074	Hsc 70-4	Heat shock 70 kDa protein cognate 4		Q9U639		C040R144	5735854	0.00010387	1.8377	Hsc 70-4	Heat shock 70 kDa protein cognate 4		Q9U639
C019R016	5727968	6.28194e-06	1.82045	Hsc 70-4	Heat shock 70 kDa protein cognate 4		Q9U639		C145R112	5724200	0.00047574	1.5814	Hsc 70-4	Heat shock 70 kDa protein cognate 4		Q9U639
C031R076	5725918	0.000184036	1.84639	Hsc 70-4	Heat shock 70 kDa protein cognate 4		Q9U639		C196R098	5735428	0.00174663	1.63874	Hsc 70-4	Heat shock 70 kDa protein cognate 4		Q9U639
C016R017	5735854	8.55878e-05	1.9904	Hsc 70-4	Heat shock 70 kDa protein cognate 4		Q9U639		C219R057	5721792	0.000267106	1.54051	Hsc 70-4	Heat shock 70 kDa protein cognate 4		Q9U639
C234R132	5731150	7.76712e-05	1.5684		Heat shock cognate protein HSP 90-beta	396188	Q04619		C234R132	5731150	1.75343e-06	1.8108		Heat shock cognate protein HSP 90-beta	396188	Q04619
C252R026	5735490	1.48664e-05	1.51052		Heat shock protein HSP 90-alpha	743883	A5A6K9		C164R055	5735490	1.44111e-06	1.97031		Heat shock protein HSP 90-alpha	743883	A5A6K9
C164R055	5735490	1.53377e-05	1.77884		Heat shock protein HSP 90-alpha	743883	A5A6K9		C252R026	5735490	1.30268e-07	1.75458		Heat shock protein HSP 90-alpha	743883	A5A6K9
C020R055	5731562	2.30168e-07	-2.21568		Herpes_BLLF1, Herpes virus major outer envelope glycoprotein (BLLF1). This family consists of the BLLF1 viral late glycoprotein, also termed gp350/220. It is the most abundantly expressed glycoprotein in the viral envelope of the Herpesviruses and is the major antigen responsible for stimulating the production of neutralising antibodies in vivo.				C020R055	5731562	6.14528e-05	-1.71789		Herpes_BLLF1, Herpes virus major outer envelope glycoprotein (BLLF1). This family consists of the BLLF1 viral late glycoprotein, also termed gp350/220. It is the most abundantly expressed glycoprotein in the viral envelope of the Herpesviruses and is the major antigen responsible for stimulating the production of neutralising antibodies in vivo.
C080R160	5731562	8.25661e-07	-1.99183		Herpes_BLLF1, Herpes virus major outer envelope glycoprotein (BLLF1). This family consists of the BLLF1 viral late glycoprotein, also termed gp350/220. It is the most abundantly expressed glycoprotein in the viral envelope of the Herpesviruses and is the major antigen responsible for stimulating the production of neutralising antibodies in vivo.				C080R160	5731562	1.48206e-05	-1.76131		Herpes_BLLF1, Herpes virus major outer envelope glycoprotein (BLLF1). This family consists of the BLLF1 viral late glycoprotein, also termed gp350/220. It is the most abundantly expressed glycoprotein in the viral envelope of the Herpesviruses and is the major antigen responsible for stimulating the production of neutralising antibodies in vivo.
C069R061	5731227	6.89031e-06	-2.74602	CTR1	High affinity copper uptake protein 1	397186	Q8WNR0		C069R061	5731227	0.000135537	-2.22894	CTR1	High affinity copper uptake protein 1	397186	Q8WNR0
C170R070	5731227	7.35115e-05	-2.42206	CTR1	High affinity copper uptake protein 1	397186	Q8WNR0		C170R070	5731227	7.56965e-05	-2.41689	CTR1	High affinity copper uptake protein 1	397186	Q8WNR0
C068R131	5737307	3.98984e-07	-1.98644	H3 sp|P84239.2|H3_URECA RecName: Full=Histone H3 sp|P84228.2|H32_MOUSE RecName: Full=Histone H3.2 sp|P84229.2|H32_CHICK RecName: Full=Histone H3.2	Histone H3.2 sp|Q4QRF4.3|H32_DANRE RecName: Full=Histone H3.2 sp|Q28D37.3|H32_XENTR RecName: Full=Histone H3.2 sp|P84227.2|H32_BOVIN RecName: Full=Histone H3.2 sp|P84231.2|H32_ICTBU RecName: Full=Histone H3.2 sp|P84232.2|H32_PORAF RecName: Full=Histone H3.2	318847; 3771723; 3771729; 3771771; 3771792; 3771959; 3772032; 3772149; 3772163; 3772173; 3772189; 3772191; 3772198; 3772231; 3772370; 3772374; 3772421; 3772489; 3772517; 3772518; 3772552; 3772607; 3772619	P02299		C068R131	5737307	0.000431405	-1.5013	H3 sp|P84239.2|H3_URECA RecName: Full=Histone H3 sp|P84228.2|H32_MOUSE RecName: Full=Histone H3.2 sp|P84229.2|H32_CHICK RecName: Full=Histone H3.2	Histone H3.2 sp|Q4QRF4.3|H32_DANRE RecName: Full=Histone H3.2 sp|Q28D37.3|H32_XENTR RecName: Full=Histone H3.2 sp|P84227.2|H32_BOVIN RecName: Full=Histone H3.2 sp|P84231.2|H32_ICTBU RecName: Full=Histone H3.2 sp|P84232.2|H32_PORAF RecName: Full=Histone H3.2	318847; 3771723; 3771729; 3771771; 3771792; 3771959; 3772032; 3772149; 3772163; 3772173; 3772189; 3772191; 3772198; 3772231; 3772370; 3772374; 3772421; 3772489; 3772517; 3772518; 3772552; 3772607; 3772619	P02299
C150R005	5737307	0.000112831	-1.78489	H3 sp|P84239.2|H3_URECA RecName: Full=Histone H3 sp|P84228.2|H32_MOUSE RecName: Full=Histone H3.2 sp|P84229.2|H32_CHICK RecName: Full=Histone H3.2	Histone H3.2 sp|Q4QRF4.3|H32_DANRE RecName: Full=Histone H3.2 sp|Q28D37.3|H32_XENTR RecName: Full=Histone H3.2 sp|P84227.2|H32_BOVIN RecName: Full=Histone H3.2 sp|P84231.2|H32_ICTBU RecName: Full=Histone H3.2 sp|P84232.2|H32_PORAF RecName: Full=Histone H3.2	318847; 3771723; 3771729; 3771771; 3771792; 3771959; 3772032; 3772149; 3772163; 3772173; 3772189; 3772191; 3772198; 3772231; 3772370; 3772374; 3772421; 3772489; 3772517; 3772518; 3772552; 3772607; 3772619	P02299		C150R005	5737307	0.000937186	-1.60683	H3 sp|P84239.2|H3_URECA RecName: Full=Histone H3 sp|P84228.2|H32_MOUSE RecName: Full=Histone H3.2 sp|P84229.2|H32_CHICK RecName: Full=Histone H3.2	Histone H3.2 sp|Q4QRF4.3|H32_DANRE RecName: Full=Histone H3.2 sp|Q28D37.3|H32_XENTR RecName: Full=Histone H3.2 sp|P84227.2|H32_BOVIN RecName: Full=Histone H3.2 sp|P84231.2|H32_ICTBU RecName: Full=Histone H3.2 sp|P84232.2|H32_PORAF RecName: Full=Histone H3.2	318847; 3771723; 3771729; 3771771; 3771792; 3771959; 3772032; 3772149; 3772163; 3772173; 3772189; 3772191; 3772198; 3772231; 3772370; 3772374; 3772421; 3772489; 3772517; 3772518; 3772552; 3772607; 3772619	P02299
C144R144	5730190	6.5542e-05	-2.05145	HB	Hypodermin-B		P35588		C144R144	5730190	0.00383478	-1.61137	HB	Hypodermin-B		P35588
C142R158	5737051	4.00452e-05	-1.71511	CAT-2	Low affinity cationic amino acid transporter 2	6542	P52569		C142R158	5737051	1.94411e-05	-1.76871	CAT-2	Low affinity cationic amino acid transporter 2	6542	P52569
C203R001	5737051	0.0014001	-1.52838	CAT-2	Low affinity cationic amino acid transporter 2	6542	P52569		C203R001	5737051	0.000428224	-1.6154	CAT-2	Low affinity cationic amino acid transporter 2	6542	P52569
C018R162	5733942	0.00987096	1.78243		Low choriolytic enzyme	100049451	P31579		C018R162	5733942	0.00261263	1.99884		Low choriolytic enzyme	100049451	P31579
C184R102	5728492	0.000274444	-1.85581		MARVEL, Membrane-associating domain. MARVEL domain-containing proteins are often found in lipid-associating proteins - such as Occludin and MAL family proteins. It may be part of the machinery of membrane apposition events, such as transport vesicle biogenesis.				C184R102	5728492	0.00940362	-1.50689		MARVEL, Membrane-associating domain. MARVEL domain-containing proteins are often found in lipid-associating proteins - such as Occludin and MAL family proteins. It may be part of the machinery of membrane apposition events, such as transport vesicle biogenesis.
C174R061	5723612	0.000635205	-1.58535		Maspardin	404069	Q8MJJ1		C094R092	5723612	0.000501164	-1.61965		Maspardin	404069	Q8MJJ1
C094R092	5723612	0.0023908	-1.50257		Maspardin	404069	Q8MJJ1		C174R061	5723612	0.000182295	-1.67968		Maspardin	404069	Q8MJJ1
C157R162	5726833	0.000158578	-1.53782		MLX-interacting protein	208104	Q2VPU4		C157R162	5726833	0.00023144	-1.51598		MLX-interacting protein	208104	Q2VPU4
C209R060	5740419	0.00274495	1.55892	MHC A	Myosin-3	8578694	Q60LV4		C209R060	5740419	0.00411214	1.52483	MHC A	Myosin-3	8578694	Q60LV4
C256R083	5730564	3.07187e-05	-1.75019		Neprilysin-2	173685	O16796		C133R012	5730564	4.33972e-05	-1.59857		Neprilysin-2	173685	O16796
C133R012	5730564	5.72826e-06	-1.72469		Neprilysin-2	173685	O16796		C256R083	5730564	4.03577e-05	-1.72968		Neprilysin-2	173685	O16796
C200R095	5733407	3.93829e-06	-2.32002		Npc2_like, Niemann-Pick type C2 (Npc2) is a lysosomal protein in which a mutation in the gene causes a rare form of Niemann-Pick type C disease, an autosomal recessive lipid storage disorder characterized by accumulation of low-density lipoprotein-derived cholesterol in lysosomes. Although Npc2 is known to bind cholesterol, the function of this protein is unknown. These proteins belong to the ML …				C163R121	5733407	0.000104453	-1.90535		Npc2_like, Niemann-Pick type C2 (Npc2) is a lysosomal protein in which a mutation in the gene causes a rare form of Niemann-Pick type C disease, an autosomal recessive lipid storage disorder characterized by accumulation of low-density lipoprotein-derived cholesterol in lysosomes. Although Npc2 is known to bind cholesterol, the function of this protein is unknown. These proteins belong to the ML …
C163R121	5733407	3.51392e-06	-2.29876		Npc2_like, Niemann-Pick type C2 (Npc2) is a lysosomal protein in which a mutation in the gene causes a rare form of Niemann-Pick type C disease, an autosomal recessive lipid storage disorder characterized by accumulation of low-density lipoprotein-derived cholesterol in lysosomes. Although Npc2 is known to bind cholesterol, the function of this protein is unknown. These proteins belong to the ML …				C200R095	5733407	0.000117129	-1.91649		Npc2_like, Niemann-Pick type C2 (Npc2) is a lysosomal protein in which a mutation in the gene causes a rare form of Niemann-Pick type C disease, an autosomal recessive lipid storage disorder characterized by accumulation of low-density lipoprotein-derived cholesterol in lysosomes. Although Npc2 is known to bind cholesterol, the function of this protein is unknown. These proteins belong to the ML …
C166R166	5731261	3.88971e-05	1.79596		NSFL1 cofactor p47	55968	Q9UNZ2		C166R166	5731261	0.000772763	1.56564		NSFL1 cofactor p47	55968	Q9UNZ2
C026R091	5721761	0.000228337	1.71036		Paladin	373898	Q8JHZ8		C026R091	5721761	0.000209191	1.71768		Paladin	373898	Q8JHZ8
C090R043	5730160	4.30614e-05	-2.13681		PHA00370, attachment protein.				C090R043	5730160	0.000290594	-1.90583		PHA00370, attachment protein.
C044R166	5733494	0.000564215	-1.59361		Phospholipase A2 isozymes PA3A/PA3B/PA5		P16354		C044R166	5733494	0.000216006	-1.666		Phospholipase A2 isozymes PA3A/PA3B/PA5		P16354
C209R064	5731514	4.1115e-05	-1.97427	PHGPx	Phospholipid hydroperoxide glutathione peroxidase, mitochondrial		Q32QL6		C089R127	5733243	6.0388e-05	-2.0438	PHGPx	Phospholipid hydroperoxide glutathione peroxidase, mitochondrial	286809	Q9N2J2
C089R127	5733243	0.000335367	-1.85054	PHGPx	Phospholipid hydroperoxide glutathione peroxidase, mitochondrial	286809	Q9N2J2		C105R029	5733243	0.00385681	-1.58481	PHGPx	Phospholipid hydroperoxide glutathione peroxidase, mitochondrial	286809	Q9N2J2
C105R029	5733243	0.00106137	-1.70883	PHGPx	Phospholipid hydroperoxide glutathione peroxidase, mitochondrial	286809	Q9N2J2		C209R064	5731514	3.84465e-05	-1.98139	PHGPx	Phospholipid hydroperoxide glutathione peroxidase, mitochondrial		Q32QL6
C256R146	5737357	0.000108409	-1.50009	PPAP2 domain-containing protein 2	Presqualene diphosphate phosphatase	403313	Q8IY26		C256R146	5737357	0.000102349	-1.50307	PPAP2 domain-containing protein 2	Presqualene diphosphate phosphatase	403313	Q8IY26
C036R135	5733397	6.4072e-05	-1.88894		Putative serine protease K12H4.7	176136	P34528		C036R135	5733397	0.000334396	-1.73399		Putative serine protease K12H4.7	176136	P34528
C181R014	5736872	1.72913e-07	-2.47092		SapB, Saposin (B) Domains. Present in multiple copies in prosaposin and in pulmonary surfactant-associated protein B. In plant aspartic proteinases, a saposin domain is circularly permuted. This causes the prediction algorithm to predict two such domains, where only one is truly present.				C014R047	5730514	5.61941e-05	-1.9387		SapB, Saposin (B) Domains. Present in multiple copies in prosaposin and in pulmonary surfactant-associated protein B. In plant aspartic proteinases, a saposin domain is circularly permuted. This causes the prediction algorithm to predict two such domains, where only one is truly present.
C151R013	5730514	5.64564e-06	-2.41991		SapB, Saposin (B) Domains. Present in multiple copies in prosaposin and in pulmonary surfactant-associated protein B. In plant aspartic proteinases, a saposin domain is circularly permuted. This causes the prediction algorithm to predict two such domains, where only one is truly present.				C090R100	5730196	9.59969e-05	-1.92664		SapB, Saposin (B) Domains. Present in multiple copies in prosaposin and in pulmonary surfactant-associated protein B. In plant aspartic proteinases, a saposin domain is circularly permuted. This causes the prediction algorithm to predict two such domains, where only one is truly present.
C014R047	5730514	1.32146e-06	-2.37844		SapB, Saposin (B) Domains. Present in multiple copies in prosaposin and in pulmonary surfactant-associated protein B. In plant aspartic proteinases, a saposin domain is circularly permuted. This causes the prediction algorithm to predict two such domains, where only one is truly present.				C151R013	5730514	0.000262378	-1.91917		SapB, Saposin (B) Domains. Present in multiple copies in prosaposin and in pulmonary surfactant-associated protein B. In plant aspartic proteinases, a saposin domain is circularly permuted. This causes the prediction algorithm to predict two such domains, where only one is truly present.
C090R100	5730196	2.5817e-06	-2.35924		SapB, Saposin (B) Domains. Present in multiple copies in prosaposin and in pulmonary surfactant-associated protein B. In plant aspartic proteinases, a saposin domain is circularly permuted. This causes the prediction algorithm to predict two such domains, where only one is truly present.				C181R014	5736872	0.00126152	-1.57749		SapB, Saposin (B) Domains. Present in multiple copies in prosaposin and in pulmonary surfactant-associated protein B. In plant aspartic proteinases, a saposin domain is circularly permuted. This causes the prediction algorithm to predict two such domains, where only one is truly present.
C176R131	5729963	0.000237965	1.63027		Serine proteinase stubble catalytic chain	41958	Q05319		C157R026	5729963	8.03631e-05	1.67656		Serine proteinase stubble catalytic chain	41958	Q05319
C157R026	5729963	1.78948e-05	1.78859		Serine proteinase stubble catalytic chain	41958	Q05319		C176R131	5729963	0.000225038	1.63434		Serine proteinase stubble catalytic chain	41958	Q05319
C199R063	5728940	0.000472208	1.58521	SRP55	Serine-arginine protein 55		P26686		C199R063	5728940	0.0010898	1.52631	SRP55	Serine-arginine protein 55		P26686
C201R047	5740653	0.00080592	-1.76734	Sodium-phosphate transport protein 2B	Sodium-dependent phosphate transport protein 2B	10568	O95436		C043R079	5736770	0.000165553	-1.74539	Sodium-phosphate transport protein 2B	Sodium-dependent phosphate transport protein 2B	100171622	Q5REV9
C095R146	5736770	0.00131605	-1.68095	Sodium-phosphate transport protein 2B	Sodium-dependent phosphate transport protein 2B	100171622	Q5REV9		C095R146	5736770	0.00381988	-1.58007	Sodium-phosphate transport protein 2B	Sodium-dependent phosphate transport protein 2B	100171622	Q5REV9
C043R079	5736770	0.00344934	-1.50005	Sodium-phosphate transport protein 2B	Sodium-dependent phosphate transport protein 2B	100171622	Q5REV9		C201R047	5740653	0.00124428	-1.72236	Sodium-phosphate transport protein 2B	Sodium-dependent phosphate transport protein 2B	10568	O95436
C205R043	5730691	7.0923e-05	-2.0031		Solute carrier family 15 member 1		Q9JIP7		C205R043	5730691	0.000742328	-1.75149		Solute carrier family 15 member 1		Q9JIP7
C135R108	5731409	0.00152825	1.5105		Spliceosome RNA helicase BAT1		Q5ZHZ0		C091R154	5731409	0.0017113	1.647		Spliceosome RNA helicase BAT1		Q5ZHZ0
C091R154	5731409	0.0038826	1.57098		Spliceosome RNA helicase BAT1		Q5ZHZ0		C135R108	5731409	0.00059355	1.57772		Spliceosome RNA helicase BAT1		Q5ZHZ0
C125R063	5737682	2.07224e-05	1.95787		Stromal interaction molecule homolog	32556	P83094		C125R063	5737682	0.00204784	1.55317		Stromal interaction molecule homolog	32556	P83094
C043R033	5732605	0.00275481	1.52104	TCP-1-alpha	T-complex protein 1 subunit alpha	42649	P12613		C043R033	5732605	0.000639765	1.63743	TCP-1-alpha	T-complex protein 1 subunit alpha	42649	P12613
C120R001	5731447	0.000844449	1.64111	TCP-1-alpha	T-complex protein 1 subunit alpha	42649	P12613		C120R001	5731447	0.000364553	1.71361	TCP-1-alpha	T-complex protein 1 subunit alpha	42649	P12613
C216R061	5732586	0.00536251	1.70569	TCP-1-beta	T-complex protein 1 subunit beta	505313	Q3ZBH0		C010R138	5732586	0.00249391	1.57293	TCP-1-beta	T-complex protein 1 subunit beta	505313	Q3ZBH0
C010R138	5732586	0.000272578	1.77068	TCP-1-beta	T-complex protein 1 subunit beta	505313	Q3ZBH0		C216R061	5732586	0.00649195	1.68197	TCP-1-beta	T-complex protein 1 subunit beta	505313	Q3ZBH0
C151R159	5734912	0.000405743	1.52061	TCP-1-epsilon	T-complex protein 1 subunit epsilon	22948	P48643		C151R159	5734912	0.000294822	1.54029	TCP-1-epsilon	T-complex protein 1 subunit epsilon	22948	P48643
C089R082	5732154	2.49015e-05	1.77354	TCP-1-theta	T-complex protein 1 subunit theta		Q4R5J0		C089R082	5732154	2.4748e-05	1.77402	TCP-1-theta	T-complex protein 1 subunit theta		Q4R5J0
C211R076	5732154	3.1906e-05	2.1247	TCP-1-theta	T-complex protein 1 subunit theta		Q4R5J0		C211R076	5732154	0.000410953	1.83138	TCP-1-theta	T-complex protein 1 subunit theta		Q4R5J0
C191R120	5722551	0.000693102	1.89272	TCP-1-zeta	T-complex protein 1 subunit zeta	100008688	O77622		C191R120	5722551	0.00371635	1.69366	TCP-1-zeta	T-complex protein 1 subunit zeta	100008688	O77622
C209R030	5733470	0.00043312	2.05534	TCP-1-zeta	T-complex protein 1 subunit zeta	12466	P80317		C209R030	5733470	0.00628225	1.69749	TCP-1-zeta	T-complex protein 1 subunit zeta	12466	P80317
C232R146	5730366	0.000109201	-1.50964		Tetraspannin, Tetraspanin family.				C232R146	5730366	2.12252e-05	-1.59916		Tetraspannin, Tetraspanin family.
C156R048	5732634	0.00120278	-1.89579	Trx-2	Thioredoxin-2		Q6XHI1		C156R048	5732634	0.000627526	-1.98336	Trx-2	Thioredoxin-2		Q6XHI1
C198R023	5723888	4.43924e-05	-1.68012	PBR	Translocator protein	706	P30536		C198R023	5723888	4.05184e-05	-1.68644	PBR	Translocator protein	706	P30536
C243R162	5723888	1.76997e-05	-1.61221	PBR	Translocator protein	706	P30536		C243R162	5723888	1.39874e-05	-1.62578	PBR	Translocator protein	706	P30536
C073R133	5738703	7.07182e-06	-3.12133		Trypsin-1		P00765		C015R068	5732061	3.31608e-05	-2.54528		Trypsin-1		P00765
C015R068	5732061	4.34452e-06	-2.9545		Trypsin-1		P00765		C039R132	5731500	0.000302831	-1.87382		Trypsin-1		P00765
C039R132	5731500	8.78742e-06	-2.30762		Trypsin-1		P00765		C073R133	5738703	2.90448e-05	-2.78961		Trypsin-1		P00765
C084R096	5737077	5.56382e-07	-2.08417		TspO_MBR, TspO/MBR family. Tryptophan-rich sensory protein (TspO) is an integral membrane protein that acts as a negative regulator of the expression of specific photosynthesis genes in response to oxygen/light. It is involved in the efflux of porphyrin intermediates from the cell. This reduces the activity of coproporphyrinogen III oxidase, which is thought to lead to the accumulation of a putat…				C084R096	5737077	0.000400795	-1.56358		TspO_MBR, TspO/MBR family. Tryptophan-rich sensory protein (TspO) is an integral membrane protein that acts as a negative regulator of the expression of specific photosynthesis genes in response to oxygen/light. It is involved in the efflux of porphyrin intermediates from the cell. This reduces the activity of coproporphyrinogen III oxidase, which is thought to lead to the accumulation of a putat…
C188R126	5737077	5.9468e-07	-2.02265		TspO_MBR, TspO/MBR family. Tryptophan-rich sensory protein (TspO) is an integral membrane protein that acts as a negative regulator of the expression of specific photosynthesis genes in response to oxygen/light. It is involved in the efflux of porphyrin intermediates from the cell. This reduces the activity of coproporphyrinogen III oxidase, which is thought to lead to the accumulation of a putat…				C188R126	5737077	6.66805e-05	-1.65613		TspO_MBR, TspO/MBR family. Tryptophan-rich sensory protein (TspO) is an integral membrane protein that acts as a negative regulator of the expression of specific photosynthesis genes in response to oxygen/light. It is involved in the efflux of porphyrin intermediates from the cell. This reduces the activity of coproporphyrinogen III oxidase, which is thought to lead to the accumulation of a putat…
C216R126	5729249	4.73578e-05	-1.71262		Uncharacterized endoplasmic reticulum membrane protein C16E8.02	2542322	O13737		C216R126	5729249	0.000695069	-1.52646		Uncharacterized endoplasmic reticulum membrane protein C16E8.02	2542322	O13737
C232R084	5729249	2.61626e-05	-1.68169		Uncharacterized endoplasmic reticulum membrane protein C16E8.02	2542322	O13737		C232R084	5729249	0.000228519	-1.54373		Uncharacterized endoplasmic reticulum membrane protein C16E8.02	2542322	O13737
C015R134	5732637	7.36942e-05	-2.06911		Uncharacterized protein C03F11.3	180812	Q11124		C015R134	5732637	1.19394e-05	-2.30908		Uncharacterized protein C03F11.3	180812	Q11124
C198R041	5732940	0.00396803	-1.74317		Uncharacterized protein C12orf41 homolog	540194	Q2NL14		C198R041	5732940	0.00705384	-1.67154		Uncharacterized protein C12orf41 homolog	540194	Q2NL14
C207R118	5738422	0.000145199	-1.55999		Uncharacterized protein sll1735	954055	P73392		C197R086	5738422	6.81105e-06	-1.75955		Uncharacterized protein sll1735	954055	P73392
C197R086	5738422	0.000178056	-1.54867		Uncharacterized protein sll1735	954055	P73392		C207R118	5738422	1.47647e-06	-1.8695		Uncharacterized protein sll1735	954055	P73392
C142R059	5725575	7.28521e-16	-7.81934		UNKNOWN				C010R077	5730495	0.00473842	1.74122		UNKNOWN
C180R060	5730202	9.96404e-06	-2.85881		UNKNOWN				C013R043	5732954	0.000295746	-1.7626		UNKNOWN
C209R154	5730120	1.8581e-06	-2.63846		UNKNOWN				C015R166	5734675	0.000315666	-1.78087		UNKNOWN
C085R030	5736892	1.82223e-05	-2.59344		UNKNOWN				C019R100	5737024	0.000490491	-1.63293		UNKNOWN
C094R054	5736774	1.97256e-06	-2.52293		UNKNOWN				C021R080	5731468	0.00145186	-1.5884		UNKNOWN
C093R105	5736468	8.78624e-07	-2.50844		UNKNOWN				C023R056	5738728	8.61668e-05	-1.73603		UNKNOWN
C098R152	5736468	1.11233e-06	-2.44262		UNKNOWN				C023R159	5727884	0.0054067	-1.53227		UNKNOWN
C213R117	5732391	9.42274e-05	-2.38522		UNKNOWN				C024R123	5733482	0.00110671	-1.78649		UNKNOWN
C024R123	5733482	1.07821e-05	-2.37972		UNKNOWN				C024R160	5730174	0.00355411	-1.56515		UNKNOWN
C263R025	5736516	3.02863e-07	-2.35311		UNKNOWN				C027R033	5736940	0.00222261	-1.5513		UNKNOWN
C212R051	5736679	5.57867e-05	-2.30926		UNKNOWN				C039R039	5730299	0.000252709	-2.15892		UNKNOWN
C224R023	5733190	1.46611e-06	-2.30369		UNKNOWN				C041R025	5733208	0.00141778	-1.54161		UNKNOWN
C230R124	5736679	6.44805e-05	-2.27132		UNKNOWN				C041R106	5728641	4.98657e-05	-1.61662		UNKNOWN
C264R130	5730432	0.000177003	-2.17833		UNKNOWN				C044R011	5740185	0.000404879	-1.6312		UNKNOWN
C024R160	5730174	9.52906e-06	-2.16874		UNKNOWN				C047R001	5723422	3.56143e-07	-1.59514		UNKNOWN
C165R114	5740146	1.89874e-05	-2.144		UNKNOWN				C047R072	5732072	0.00360693	-1.64988		UNKNOWN
C248R141	5730236	0.000648335	-2.13806		UNKNOWN				C052R099	5726935	0.000810495	-1.63824		UNKNOWN
C144R136	5727884	4.67854e-06	-2.13734		UNKNOWN				C054R082	5735057	1.38363e-06	-2.09363		UNKNOWN
C023R159	5727884	1.50019e-05	-2.12583		UNKNOWN				C054R122	5738452	9.49712e-06	-1.61757		UNKNOWN
C047R072	5732072	7.9667e-05	-2.08819		UNKNOWN				C056R119	5731501	0.000278462	-1.75913		UNKNOWN
C088R095	5736516	9.05312e-07	-2.07998		UNKNOWN				C057R001	5738827	6.86465e-05	-1.52433		UNKNOWN
C064R069	5730227	4.91466e-05	-1.99933		UNKNOWN				C064R014	5732172	0.00404048	-1.56922		UNKNOWN
C261R072	5735291	7.91661e-05	-1.98044		UNKNOWN				C064R069	5730227	0.000303214	-1.80814		UNKNOWN
C236R090	5728507	1.07723e-07	-1.97107		UNKNOWN				C067R020	5740409	0.000121798	-1.74212		UNKNOWN
C015R166	5734675	5.18497e-05	-1.96341		UNKNOWN				C075R145	5732250	3.24428e-05	-1.60247		UNKNOWN
C121R131	5728507	2.73349e-07	-1.95192		UNKNOWN				C081R093	5736342	0.00112026	1.7193		UNKNOWN
C135R027	5730174	4.05267e-05	-1.93442		UNKNOWN				C085R030	5736892	0.000110273	-2.28384		UNKNOWN
C123R029	5739607	3.14216e-07	-1.92236		UNKNOWN				C085R103	5732580	0.00223371	-1.55645		UNKNOWN
C200R003	5738311	6.65298e-07	-1.90494		UNKNOWN				C088R095	5736516	0.000594481	-1.55613		UNKNOWN
C235R117	5733360	9.10291e-05	-1.89314		UNKNOWN				C092R123	5740190	0.00380101	-1.55852		UNKNOWN
C210R149	5733482	9.15764e-06	-1.88289		UNKNOWN				C092R163	5739755	0.00018464	-1.5135		UNKNOWN
C039R039	5730299	0.00207356	-1.85765		UNKNOWN				C093R082	5736844	0.00245592	-1.57775		UNKNOWN
C191R061	5730287	0.000182661	-1.83249		UNKNOWN				C093R105	5736468	2.10128e-05	-2.0939		UNKNOWN
C056R119	5731501	0.000127776	-1.8322		UNKNOWN				C094R054	5736774	1.62852e-05	-2.22266		UNKNOWN
C174R130	5732580	2.69609e-05	-1.82714		UNKNOWN				C097R127	5738401	0.00084438	-1.56488		UNKNOWN
C188R128	5726935	0.000298011	-1.82119		UNKNOWN				C098R152	5736468	1.17098e-05	-2.13987		UNKNOWN
C092R163	5739755	1.40325e-06	-1.81768		UNKNOWN				C114R013	5738241	8.22366e-06	-1.51994		UNKNOWN
C179R139	5737034	0.000364869	-1.81196		UNKNOWN				C121R131	5728507	1.98887e-06	-1.80394		UNKNOWN
C228R070	5738311	6.77635e-05	-1.80848		UNKNOWN				C123R029	5739607	0.000170989	-1.51493		UNKNOWN
C054R082	5735057	3.66213e-05	-1.7965		UNKNOWN				C127R017	5733122	0.00479634	1.63213		UNKNOWN
C220R149	5737034	0.00130021	-1.7718		UNKNOWN				C135R027	5730174	0.00048516	-1.70079		UNKNOWN
C216R071	5726468	0.000576609	-1.75719		UNKNOWN				C142R059	5725575	0.0007568	-1.52491		UNKNOWN
C013R043	5732954	0.000325568	-1.75368		UNKNOWN				C143R032	5736913	0.00460505	1.64756		UNKNOWN
C180R143	5731501	0.000108414	-1.74067		UNKNOWN				C144R136	5727884	0.00119589	-1.60846		UNKNOWN
C155R115	5733319	3.2121e-05	-1.72403		UNKNOWN				C148R021	5740146	0.000379895	-1.6522		UNKNOWN
C097R127	5738401	0.000130104	-1.7066		UNKNOWN				C154R155	5728762	0.000914627	1.63074		UNKNOWN
C093R082	5736844	0.00058433	-1.70504		UNKNOWN				C155R115	5733319	5.2757e-05	-1.68836		UNKNOWN
C148R021	5740146	0.000208454	-1.70037		UNKNOWN				C165R114	5740146	0.00105603	-1.70712		UNKNOWN
C075R145	5732250	7.00664e-06	-1.69557		UNKNOWN				C171R048	5732131	0.000353869	-1.68291		UNKNOWN
C021R080	5731468	0.000434731	-1.68961		UNKNOWN				C174R130	5732580	3.44384e-05	-1.80664		UNKNOWN
C215R117	5722637	0.00392755	-1.68034		UNKNOWN				C174R136	5738728	2.4884e-05	-1.82853		UNKNOWN
C027R033	5736940	0.00048106	-1.67796		UNKNOWN				C175R145	5730224	0.000218855	-1.63699		UNKNOWN
C064R014	5732172	0.00152333	-1.66021		UNKNOWN				C179R139	5737034	1.40511e-05	-2.17852		UNKNOWN
C054R122	5738452	4.56062e-06	-1.65922		UNKNOWN				C180R060	5730202	0.00125179	-1.99315		UNKNOWN
C175R145	5730224	0.000195175	-1.64537		UNKNOWN				C180R143	5731501	0.000309074	-1.65676		UNKNOWN
C171R048	5732131	0.000577431	-1.64262		UNKNOWN				C188R128	5726935	0.00101346	-1.7001		UNKNOWN
C174R136	5738728	0.000267967	-1.64039		UNKNOWN				C191R061	5730287	0.000563743	-1.72419		UNKNOWN
C237R130	5732172	3.19423e-05	-1.63582		UNKNOWN				C200R003	5738311	2.59266e-05	-1.65005		UNKNOWN
C057R001	5738827	1.0923e-05	-1.62494		UNKNOWN				C203R043	5722189	5.8665e-05	-1.51475		UNKNOWN
C253R160	5727750	0.000109913	-1.61789		UNKNOWN				C209R042	5732131	0.000480119	-1.62595		UNKNOWN
C092R123	5740190	0.00210618	-1.61153		UNKNOWN				C209R154	5730120	1.57078e-05	-2.30779		UNKNOWN
C019R100	5737024	0.000757333	-1.59905		UNKNOWN				C210R149	5733482	0.000542435	-1.56929		UNKNOWN
C052R099	5726935	0.00134952	-1.59577		UNKNOWN				C212R051	5736679	0.000103958	-2.21436		UNKNOWN
C209R042	5732131	0.000731514	-1.5936		UNKNOWN				C213R117	5732391	0.000467055	-2.12167		UNKNOWN
C222R072	5733319	5.22294e-05	-1.59211		UNKNOWN				C215R117	5722637	0.00102271	-1.8363		UNKNOWN
C085R103	5732580	0.00158656	-1.58455		UNKNOWN				C216R071	5726468	0.0021567	-1.63006		UNKNOWN
C023R056	5738728	0.000778274	-1.5684		UNKNOWN				C220R149	5737034	0.000329091	-1.93037		UNKNOWN
C067R020	5740409	0.00114329	-1.56481		UNKNOWN				C222R072	5733319	0.000201561	-1.514		UNKNOWN
C228R060	5724602	0.00037362	-1.56435		UNKNOWN				C224R023	5733190	0.0013736	-1.60938		UNKNOWN
C047R001	5723422	9.93701e-07	-1.54947		UNKNOWN				C225R106	5737296	1.63722e-06	-1.88485		UNKNOWN
C044R011	5740185	0.00140019	-1.53799		UNKNOWN				C228R060	5724602	0.000534673	-1.54057		UNKNOWN
C203R043	5722189	3.80331e-05	-1.53701		UNKNOWN				C228R070	5738311	0.000113458	-1.76387		UNKNOWN
C225R106	5737296	0.000288289	-1.53172		UNKNOWN				C230R124	5736679	0.000141112	-2.1555		UNKNOWN
C041R025	5733208	0.00167582	-1.52921		UNKNOWN				C235R117	5733360	3.42043e-05	-1.99512		UNKNOWN
C114R013	5738241	7.91497e-06	-1.52167		UNKNOWN				C236R090	5728507	1.19654e-07	-1.96285		UNKNOWN
C041R106	5728641	0.000324235	-1.50464		UNKNOWN				C237R130	5732172	0.000167658	-1.53603		UNKNOWN
C154R155	5728762	0.00032386	1.71981		UNKNOWN				C248R141	5730236	0.00165866	-1.98791		UNKNOWN
C081R093	5736342	1.01138e-05	2.2581		UNKNOWN				C253R160	5727750	0.000153853	-1.59576		UNKNOWN
C143R032	5736913	2.01387e-05	2.32741		UNKNOWN				C261R072	5735291	0.00602899	-1.5429		UNKNOWN
C127R017	5733122	4.0338e-06	2.54712		UNKNOWN				C263R025	5736516	0.000578148	-1.62255		UNKNOWN
C010R077	5730495	5.6407e-06	2.80826		UNKNOWN				C264R130	5730432	0.00133238	-1.89281		UNKNOWN
C175R069	5730995	1.45724e-06	-1.79863	VAMP-3	Vesicle-associated membrane protein 3	505379	Q2KJD2		C155R089	5730995	4.98163e-06	-1.76172	VAMP-3	Vesicle-associated membrane protein 3	505379	Q2KJD2
C155R089	5730995	4.14683e-06	-1.77444	VAMP-3	Vesicle-associated membrane protein 3	505379	Q2KJD2		C175R069	5730995	3.09453e-06	-1.748	VAMP-3	Vesicle-associated membrane protein 3	505379	Q2KJD2

## Sheet: ifx EMBxMS g(354) p<0.01+FC>1.5
Transcripts impacted by an interaction of F. margolisi (MS+) and EMB. Interaction effect (mfx) of MS in two-way ANOVA, p < 0.01 and fold change (FC) ≥ 1.5
Spot ID	Contig ID	p-val mfx MS	p-val mfx EMB	p-val ifx MS and EMB	FC (MS- EMB vs MS- control)	FC (MS+ control vs MS- control)	FC (MS+ EMB vs MS- control)	FC (MS+ EMB vs MS- EMB)	FC (MS+ EMB vs MS+ control)	Gene	Description	GeneID	SwissProt Accession
C192R065	5735485	0.00357542	0.000493335	0.0084	1.87678	1.74517	1.9392	1.03326	1.11118	xMSS1	26S protease regulatory subunit 7	399327	P46472
C006R156	5729156	0.0525249	0.200057	0.0058	2.00658	2.25272	1.71252	-1.17171	-1.31544		26S protease regulatory subunit 8	33105	O18413
C241R022	5730239	0.0420419	0.134088	0.0096	1.1263	1.06484	-1.41559	-1.59438	-1.50737		40S ribosomal protein S17	39088	P17704
C211R041	5725156	5.10051e-05	0.00594112	0.0025	1.02785	-1.12382	-1.82603	-1.87689	-1.62484	6PGL	6-phosphogluconolactonase		P85971
C162R144	5731187	0.000304028	0.324471	0.0067	1.26006	-1.15819	-1.8494	-2.33035	-1.5968		Abhydrolase domain-containing protein 10, mitochondrial	100171612	Q5REX5
C214R007	5731187	6.91482e-06	0.0496022	0.0031	1.12513	-1.26592	-2.12736	-2.39355	-1.68049		Abhydrolase domain-containing protein 10, mitochondrial	100171612	Q5REX5
C082R121	5724903	0.00112985	0.000341357	0.0094	-1.57846	-1.53031	-1.67097	-1.05861	-1.09192	ACP	Acyl carrier protein, mitochondrial	38154	Q94519
C030R101	5726020	0.89375	0.0115323	0.0008	-1.09235	-1.37189	1.22928	1.3428	1.68643	AlaRS	Alanyl-tRNA synthetase, cytoplasmic	693023	P21894
C051R054	5730068	0.186803	0.000392815	0.0084	1.0939	-1.11487	1.48313	1.35581	1.6535		Aldehyde dehydrogenase family 8 member A1	64577	Q9H2A2
C015R110	5723362	0.0605667	0.0170176	0.0066	1.95403	1.81837	1.7301	-1.12943	-1.05102		Aldehyde dehydrogenase X, mitochondrial	100174654	Q5R6B5
C098R144	5738567	0.00102268	0.131718	0.0057	1.11891	-1.05486	-1.49713	-1.67516	-1.41926		Alg6_Alg8, ALG6, ALG8 glycosyltransferase family. N-linked (asparagine-linked) glycosylation of proteins is mediated by a highly conserved pathway in eukaryotes, in which a lipid (dolichol phosphate)-linked oligosaccharide is assembled at the endoplasmic reticulum membrane prior to the transfer of the oligosaccharide moiety to the target asparagine residues. This oligosaccharide is composed of Gl…
C193R090	5723467	0.116757	0.667972	0.0016	-1.43262	-1.59547	-1.20449	1.1894	1.3246		Alpha-actinin, sarcomeric	31166	P18091
C264R093	5733069	0.000386555	0.151323	0.0005	1.13635	-1.00431	-1.32375	-1.50424	-1.31806	Rh family type B glycoprotein B	Ammonium transporter Rh type B-B	447041	Q6DCG4
C115R166	5731961	0.00754697	0.0310827	0.0078	1.05618	-1.00141	-1.59334	-1.68286	-1.59109	AIG-1	Androgen-induced gene 1 protein	51390	Q9NVV5
C036R034	5732832	2.95778e-06	1.34163e-05	0.0057	-1.49419	-1.65364	-6.78705	-4.5423	-4.1043		Anionic trypsin-1	24691	P00762
C199R079	5732832	2.1082e-06	9.83238e-06	0.0057	-1.53654	-1.70787	-7.35524	-4.78689	-4.30667		Anionic trypsin-1	24691	P00762
C047R025	5737470	1.22462e-05	6.46307e-07	0.0053	-1.63618	-1.38969	-5.22694	-3.1946	-3.76122	AQP-9	Aquaporin-9	366	O43315
C053R141	5737470	4.99853e-05	1.04216e-06	0.004	-1.53063	-1.25229	-4.34429	-2.83823	-3.46906	AQP-9	Aquaporin-9	366	O43315
C026R088	5727802	0.61652	0.39613	0.0064	-1.27158	-1.32391	1.16777	1.48491	1.54602		ATG13, Autophagy-related protein 13. Members of this family of phosphoproteins are involved in cytoplasm to vacuole transport (Cvt), and more specifically in Cvt vesicle formation. They are probably involved in the switching machinery regulating the conversion between the Cvt pathway and autophagy. Finally, ATG13 is also required for glycogen storage.
C188R048	5722701	0.000731294	0.811126	0.0023	-1.27984	1.03579	1.37636	1.76151	1.3288		BAG domain-containing protein Samui	692383	Q9BLJ6
C052R147	5734887	0.799624	0.0761243	0.0071	1.6776	1.33621	1.18789	-1.41225	-1.12486	FACE-1	CAAX prenyl protease 1 homolog	230709	Q80W54
C257R075	5738413	0.414888	0.090731	0.0027	1.13681	1.22623	-1.23421	-1.40307	-1.51343		Calcium channel flower	6493245	B3M9W1
C104R031	5731046	0.0799697	0.302155	0.0006	-1.23994	-1.17026	1.24049	1.53813	1.45169		Calcium-transporting ATPase sarcoplasmic/endoplasmic reticulum type	1276852	Q7PPA5
C231R130	5731046	0.0818542	0.349077	0.0024	-1.21116	-1.13176	1.24387	1.50653	1.40775		Calcium-transporting ATPase sarcoplasmic/endoplasmic reticulum type	1276852	Q7PPA5
C194R077	5735003	2.7764e-06	3.60426e-05	0.0053	1.82314	1.96693	2.27811	1.24955	1.15821		Calreticulin	41166	P29413
C205R164	5728756	4.90238e-06	0.000191747	0.0011	1.8577	2.07634	2.19126	1.17956	1.05535		Calreticulin	41166	P29413
C214R138	5736172	1.52765e-05	0.000162845	0.0005	1.94501	2.09305	2.1693	1.11532	1.03643		Calreticulin	41166	P29413
C217R170	5735003	3.26759e-05	0.000902637	0.0032	1.77674	1.97665	2.06168	1.16037	1.04302		Calreticulin	41166	P29413
C213R158	5723857	0.00299861	0.9637	0.0027	-1.38858	-1.00465	1.36992	1.90224	1.37628		Candida_ALS, Candida agglutinin-like protein (ALS). This family consists of several agglutinin-like proteins from different Candida species. ALS genes of Candida albicans encode a family of cell-surface glycoproteins with a three-domain structure. Each Als protein has a relatively conserved N-terminal domain, a central domain consisting of a tandemly repeated motif, and a serine-threonine-rich C-…
C223R006	5723857	0.0003194	0.458095	0.0009	-1.23109	1.02905	1.40514	1.72985	1.36547		Candida_ALS, Candida agglutinin-like protein (ALS). This family consists of several agglutinin-like proteins from different Candida species. ALS genes of Candida albicans encode a family of cell-surface glycoproteins with a three-domain structure. Each Als protein has a relatively conserved N-terminal domain, a central domain consisting of a tandemly repeated motif, and a serine-threonine-rich C-…
C026R161	5733464	8.39421e-07	2.76748e-05	0.0007	-1.15754	-1.35746	-3.74516	-3.23546	-2.75894		Carboxypeptidase B		P04069
C074R104	5728020	1.93023e-06	0.000479036	0.0023	-1.05453	-1.26702	-2.36093	-2.23884	-1.86338		Carboxypeptidase B		P04069
C088R011	5733464	0.000104364	0.000445661	0.0003	1.02012	-1.04927	-2.8185	-2.87521	-2.68614		Carboxypeptidase B		P04069
C142R074	5733131	1.01096e-05	5.42298e-05	0.0017	-1.22046	-1.34647	-4.67499	-3.83053	-3.47202		Carboxypeptidase B		P04069
C184R041	5733131	5.4032e-07	3.88468e-06	0.0005	-1.25801	-1.3891	-4.69078	-3.72873	-3.37684		Carboxypeptidase B		P04069
C205R034	5730474	3.41231e-08	0.6839	0.003	1.38707	-1.69589	-2.58249	-3.58211	-1.5228		Carboxypeptidase B		P04069
C223R111	5728020	0.000102722	0.000409958	0.0034	-1.08485	-1.14316	-2.3174	-2.13614	-2.02718		Carboxypeptidase B		P04069
C031R064	5731208	0.00279286	0.00667095	0.0012	-1.06879	-1.03306	1.80912	1.93357	1.86893		Catalase		Q64405
C182R072	5731208	0.000355172	0.00406463	0.0024	-1.01903	1.07008	1.91238	1.94879	1.78714		Catalase		Q64405
C009R120	5730884	1.6954e-06	6.33379e-05	0.0015	-1.19531	-1.46898	-4.85174	-4.05899	-3.30279		Cathepsin D		O93428
C176R163	5730884	6.80459e-07	1.43897e-05	0.002	-1.34521	-1.6244	-6.24366	-4.64141	-3.84367		Cathepsin D		O93428
C020R036	5733086	7.32202e-05	2.21567e-05	0.0086	-1.32184	-1.25084	-3.23157	-2.44474	-2.58352		Cathepsin L light chain		Q26636
C058R051	5731619	0.0130683	0.000252069	0.0003	1.00465	-1.07787	1.4117	1.40516	1.52163		CD109 antigen	235505	Q8R422
C193R155	5722886	0.00207005	2.11486e-06	0.0048	-1.28597	-1.02846	-2.19509	-1.70695	-2.13435	PtdIns synthase	CDP-diacylglycerol--inositol 3-phosphatidyltransferase	10423	O14735
C222R144	5722886	0.000345759	2.71488e-05	0.0039	-1.18202	-1.08583	-2.20518	-1.86559	-2.03087	PtdIns synthase	CDP-diacylglycerol--inositol 3-phosphatidyltransferase	10423	O14735
C071R086	5727263	7.04619e-05	0.213477	0.0003	-1.17437	1.0293	1.38752	1.62946	1.34803	Dpxt	Chorion peroxidase heavy chain	42131	Q9VEG6
C118R037	5738273	0.000434691	0.00767952	0.0043	1.04382	-1.17509	-3.39897	-3.54793	-2.89252		Chymotrypsin A chain C		P00766
C039R001	5732866	9.46733e-07	6.88265e-06	0.009	-1.30781	-1.41077	-3.13811	-2.3995	-2.2244		Chymotrypsin BI		Q00871
C065R065	5723751	9.22329e-08	1.73341e-05	0.0071	-1.28174	-1.60431	-3.77211	-2.94296	-2.35123		Chymotrypsin BI		Q00871
C213R138	5723751	1.87467e-05	6.50491e-05	0.0036	-1.20911	-1.2817	-3.32748	-2.75201	-2.59615		Chymotrypsin BI		Q00871
C213R156	5732866	5.4716e-06	6.30943e-05	0.0024	-1.16927	-1.29879	-3.15727	-2.70021	-2.43093		Chymotrypsin BI		Q00871
C161R065	5732974	9.13058e-05	0.0902168	0.0019	-1.12293	1.08448	1.54485	1.73475	1.4245	HAF	Coagulation factor XIIa light chain		Q04962
C165R168	5722511	0.000467872	0.579241	0.0086	-1.18118	1.0899	1.39668	1.64972	1.28147	HAF	Coagulation factor XIIa light chain		Q04962
C071R020	5737977	0.000449439	0.0569355	0.0016	1.1943	-1.06136	-2.00751	-2.39758	-1.89146		COesterase, Carboxylesterase.
C221R124	5736545	0.00193018	0.00971586	0.0043	1.0493	-1.04783	-2.43038	-2.5502	-2.31945		COesterase, Carboxylesterase.
C169R095	5728035	1.50481e-05	0.00195327	0.0037	-1.01461	-1.13193	-1.65591	-1.63206	-1.46291		COG3618, Predicted metal-dependent hydrolase of the TIM-barrel fold [General function prediction only].
C033R054	5732488	0.00477378	0.0189096	0.001	-1.11341	-1.05774	1.6277	1.81229	1.72168		Collagen alpha-1(II) chain	397738	Q91717
C211R150	5732488	0.00556479	0.023559	0.0016	-1.10735	-1.04729	1.6248	1.79923	1.70164		Collagen alpha-1(II) chain	397738	Q91717
C093R121	5739376	0.000311849	0.0117221	0.0061	1.05142	-1.23694	-3.42921	-3.60553	-2.77232	HC	Collagenase		P08897
C106R110	5731216	0.124071	0.100118	0.0007	-1.17613	-1.18649	1.28235	1.50821	1.52149		Cyclin-C	1274085	Q7QB13
C172R018	5736479	8.01554e-06	0.000152205	0.0035	-1.14278	-1.29406	-2.95145	-2.58269	-2.28077		Cytochrome P450 2J2	1573	P51589
C164R060	5732326	0.959596	0.0483045	0.0031	-1.10347	-1.30309	1.19085	1.31407	1.55178		Cytochrome P450 3A9		P51538
C113R032	5726062	0.273298	0.00882433	0.0056	-1.01425	-1.15136	1.33804	1.35711	1.54057		Dihydroorotase		Q91437
C220R153	5726062	0.556115	0.00738212	0.0008	-1.06737	-1.26211	1.2885	1.37531	1.62623		Dihydroorotase		Q91437
C119R076	5726663	0.00705324	0.0020289	0.0096	1.05832	1.01166	1.75229	1.65573	1.73209	DJ-2	DnaJ homolog subfamily A member 1		Q95JF4
C189R164	5728842	0.0309997	0.0397699	0.0018	1.68877	1.70717	1.51032	-1.11815	-1.13033	ERj3p	DnaJ homolog subfamily B member 11		P81999
C183R037	5730873	0.16212	0.0918991	0.0095	-1.1381	-1.18235	1.47597	1.6798	1.74511		ELAV-like protein 4	1996	P26378
C240R013	5730873	0.0888578	0.107544	0.0021	-1.52611	-1.53896	-1.32901	1.14831	1.15797		ELAV-like protein 4	1996	P26378
C023R154	5726348	5.99655e-08	0.0010938	0.0072	-1.06308	-1.45988	-2.47214	-2.32545	-1.69339		Elongation of very long chain fatty acids protein AAEL008004	5569887	Q1HRV8
C015R055	5729990	0.967525	0.0662699	0.0092	-1.10072	-1.34233	1.23012	1.35402	1.65122	Protein dicer-1	Endoribonuclease Dcr-1	42693	Q9VCU9
C060R159	5732657	0.0107655	0.027109	0.0059	1.07672	1.02877	-1.76288	-1.89814	-1.8136		Erythrocyte band 7 integral membrane protein	13830	P54116
C129R103	5732657	0.0375851	0.0206063	0.0099	1.03003	1.05653	-1.53472	-1.58081	-1.62148		Erythrocyte band 7 integral membrane protein	13830	P54116
C121R160	5730205	0.000667748	0.000548179	0.0067	-1.129	-1.11854	-2.55786	-2.26559	-2.28678		Euk_Ferritin, Eukaryotic Ferritin (Euk_Ferritin) domain. Ferritins are the primary iron storage proteins of most living organisms and members of a broad superfamily of ferritin-like diiron-carboxylate proteins. The iron-free (apoferritin) ferritin molecule is a protein shell composed of 24 protein chains arranged in 432 symmetry. Iron storage involves the uptake of iron (II) at the protein shell,…
C265R039	5722128	0.000365009	0.239507	0.0009	1.40982	1.72678	1.44668	1.02615	-1.19362	eIF-2-gamma	Eukaryotic translation initiation factor 2 subunit 3	418597	Q5ZMS3
C043R044	5724441	3.14395e-07	0.00200957	0.0022	-1.40916	-1.67924	-1.68187	-1.19353	-1.00157	eIF3a	Eukaryotic translation initiation factor 3 subunit A	6033979	B0W6N3
C033R169	5726384	0.0152684	0.525765	0.0002	-1.30237	-1.13071	1.26339	1.6454	1.42852		Excitatory amino acid transporter 2	20511	P43006
C180R124	5726384	0.00311042	0.0259752	0	-1.281	-1.19906	1.50625	1.9295	1.80608		Excitatory amino acid transporter 2	20511	P43006
C215R066	5739752	0.340753	0.210939	0.0026	1.25633	1.30043	-1.28212	-1.61078	-1.66732		Extracellular domains-containing protein CG31004	43688	Q0KHY3
C236R073	5739388	0.0690947	0.126497	0.002	1.54877	1.59228	1.3523	-1.14528	-1.17746		F-actin-capping protein subunit beta isoforms 1 and 2	396418	P14315
C196R011	5721953	0.000216852	0.144836	0.003	-1.12817	1.07244	1.48075	1.67053	1.38072		F-box only protein 25	364637	Q641X7
C027R026	5732291	0.000338007	0.000868599	0.0048	-1.05324	-1.08319	-1.81929	-1.72733	-1.67956		Ferritin subunit	5569124	P41822
C225R063	5728402	0.0690884	0.000620976	0.0084	-1.12163	1.11001	-1.87707	-1.67351	-2.08358		FimD, P pilus assembly protein, porin PapC [Cell motility and secretion / Intracellular trafficking and secretion].
C237R071	5723077	0.00549135	0.000887407	0.0022	1.83208	1.72162	1.77507	-1.03212	1.03105	Fzr	Fizzy-related protein homolog	56371	Q9R1K5
C015R052	5731210	0.000773641	0.020602	0.0007	1.10532	1.00369	-1.5617	-1.72617	-1.56746		Gamma-interferon-inducible lysosomal thiol reductase		P13284
C206R062	5731210	5.73538e-05	8.09512e-05	0.0026	-1.13376	-1.14784	-2.39796	-2.11504	-2.0891		Gamma-interferon-inducible lysosomal thiol reductase		P13284
C177R165	5733348	3.97221e-06	0.000216382	0.0076	-1.18236	-1.42231	-3.31378	-2.80268	-2.32985		GILT-like protein C02D5.2	176203	P34276
C223R078	5733348	2.06571e-07	2.24064e-05	0.0018	-1.17349	-1.40084	-3.13015	-2.6674	-2.23448		GILT-like protein C02D5.2	176203	P34276
C198R118	5721912	0.000326119	0.0463798	0.0071	-1.07066	1.10575	1.66235	1.77981	1.50337	G6PD	Glucose-6-phosphate 1-dehydrogenase	32974	P12646
C230R077	5722181	0.0335652	0.49723	0	1.28186	1.17356	-1.18061	-1.51338	-1.38551	GPI-MT-I	GPI mannosyltransferase 1	93183	Q9H3S5
C051R055	5736132	0.0530937	0.338684	0.0029	-1.199	-1.10431	1.26371	1.51519	1.39553		GPI transamidase component PIG-T		Q969N2
C178R155	5739945	0.00138892	0.00163726	0.0082	-1.06943	-1.07659	-2.05782	-1.92422	-1.91143		GPN-loop GTPase 3	51184	Q9UHW5
C087R159	5736524	8.08424e-07	0.000358172	0.007	-1.14917	-1.52249	-3.45115	-3.00318	-2.26678	PEPI	Granulin-7		P28798
C209R006	5736524	4.2785e-07	0.000460927	0.0035	-1.09206	-1.47626	-3.22776	-2.95566	-2.18644	PEPI	Granulin-7		P28798
C168R066	5728017	0.000252512	0.88252	0.0097	1.25759	1.73304	1.41032	1.12145	-1.22883	RACK	Guanine nucleotide-binding protein subunit beta-2-like 1		O42249
C172R015	5738905	0.00759417	2.34962e-06	0.0072	1.16388	-1.00118	1.53474	1.31864	1.53656		Headcase short protein	43604	Q9N2M8
C128R046	5731383	0.0176966	0.0100896	0.0002	-1.10332	-1.12045	1.39679	1.54111	1.56504		Heat shock 70 kDa protein cognate 3	32133	P29844
C129R145	5732353	0.134713	0.0014843	0.0039	1.02875	-1.12412	1.44199	1.40169	1.62097	HSP81-1	Heat shock protein 81-1	835341	P27323
C166R109	5722570	0.0341845	0.53837	0.0042	-1.26412	-1.08806	1.30399	1.6484	1.41883	Histidase	Histidine ammonia-lyase	3034	P42357
C118R088	5730190	0.0155543	0.000137259	0.0024	-1.15627	1.10458	-2.47554	-2.14096	-2.73444	HB	Hypodermin-B		P35588
C215R073	5735469	0.91122	0.0609822	0.0063	-1.52918	-1.30473	-1.19488	1.27978	1.09193		Interleukin enhancer-binding factor 3	84472	Q9JIL3
C103R101	5722929	0.00203045	0.00182605	0.0048	1.03303	1.02936	1.78099	1.72404	1.73018		Kinesin-like protein Klp10A	32049	Q960Z0
C191R036	5728622	0.000199019	0.0302834	0.003	-1.0923	1.0992	1.79942	1.9655	1.63703		KU, BPTI/Kunitz family of serine protease inhibitors. Serine protease inhibitors. One member of the family is encoded by an alternatively-spliced form of Alzheimers amyloid beta-protein.
C028R114	5722206	0.00707077	0.382677	0.0002	-1.25025	-1.60011	-1.14143	1.09534	1.40185		La-related protein	53567	Q9VAW5
C094R008	5739003	0.201321	0.0600855	0.0052	-1.1059	-1.17465	1.35072	1.49376	1.58662	LPO	Lactoperoxidase	280844	P80025
C264R133	5729020	0.000114984	0.0089706	0.008	1.00425	-1.1657	-1.95011	-1.9584	-1.67291		LDLR chaperone boca	48986	Q8T9B6
C079R052	5733089	0.0230477	0.0062561	0.006	1.00241	1.10057	-2.43834	-2.44422	-2.68357		Legumain		Q4R4T8
C206R115	5732860	0.214377	0.351526	0.0096	2.28431	1.4018	-1.07398	-2.4533	-1.5055		Legumain	19141	O89017
C167R002	5730825	0.0182087	0.685577	0.0029	1.46697	1.109	-1.47354	-2.16165	-1.63416	LACS 4	Long-chain-fatty-acid--CoA ligase 4	2182	O60488
C077R081	5724520	0.0451674	0.0174316	0.0007	-1.10186	-1.13783	1.40553	1.5487	1.59926	gp330	Low-density lipoprotein receptor-related protein 2	4036	P98164
C219R166	5739548	0.0135809	0.00536504	0.0007	1.84577	1.78205	1.65938	-1.11232	-1.07392		Luc7-like protein 3	67684	Q5SUF2
C021R020	5732800	0.110024	0.0320604	0.0059	1.65747	1.13855	1.06059	-1.56279	-1.0735	SMAP-4	Major facilitator superfamily domain-containing protein 1		Q9H3U5
C234R169	5725317	2.19025e-06	4.05328e-06	0.0026	-1.14737	-1.16284	-1.90868	-1.66352	-1.64139		Membrane magnesium transporter 1-B	779315	Q05AU4
C127R022	5723858	0.0185433	0.299564	0.002	-1.27898	-1.10157	1.44101	1.84302	1.58738		Mucin, Mucin-like glycoprotein. This family of trypanosomal proteins resemble vertebrate mucins. The protein consists of three regions. The N and C terminii are conserved between all members of the family, whereas the central region is not well conserved and contains a large number of threonine residues which can be glycosylated. Indirect evidence suggested that these genes might encode the core …
C173R149	5721926	0.0482783	0.694909	0.0044	-1.29638	-1.10568	1.26382	1.63838	1.39737		Muscle M-line assembly protein unc-89		O01761
C067R066	5727620	0.055452	0.619776	0.007	-1.33329	-1.79189	-1.19421	1.11647	1.50048		Myosin heavy chain, muscle		P05661
C127R038	5721943	0.00510848	0.983119	0.0039	-1.40682	-1.01218	1.3963	1.96435	1.41331		Myosin heavy chain, muscle		P05661
C140R060	5722777	0.00860749	0.477341	0.002	-1.69525	-1.07847	1.31003	2.22082	1.41282		Myosin heavy chain, muscle		P05661
C181R114	5721831	0.148569	0.471653	0.0041	-1.47031	-1.58512	-1.24563	1.18037	1.27254		Myosin heavy chain, muscle		P05661
C190R078	5722777	0.00182228	0.952884	0.0024	-1.4826	1.01313	1.52341	2.25861	1.50366		Myosin heavy chain, muscle		P05661
C054R024	5724724	0.0113591	0.0260333	0.003	-1.10968	-1.06439	1.78022	1.97547	1.89485		Myosin light chain alkali		Q24756
C151R134	5724724	0.0346097	0.167523	0.0003	-1.25562	-1.17629	1.34007	1.68261	1.5763		Myosin light chain alkali		Q24756
C223R042	5733451	9.22446e-05	0.072747	0.0006	1.12912	-1.04481	-1.47124	-1.66121	-1.40815	CMP-NeuNAc synthetase	N-acylneuraminate cytidylyltransferase		P69060
C105R159	5725848	0.000100667	0.116173	0.0013	-1.11299	1.05523	1.39696	1.55481	1.32384		NADPH oxidase 5	79400	Q96PH1
C192R007	5725848	4.60621e-05	0.356469	0.0005	-1.18015	1.05347	1.37657	1.62456	1.30671		NADPH oxidase 5	79400	Q96PH1
C040R033	5725088	0.132695	0.482239	0	-1.53813	-1.42487	1.22883	1.8901	1.75093	Syne-1	Nesprin-1		Q8NF91
C135R059	5725088	0.130388	0.149678	0	-1.50696	-1.49627	1.32225	1.99259	1.97845	Syne-1	Nesprin-1		Q8NF91
C256R156	5730909	0.0084973	0.0260779	0.002	-1.10196	-1.05465	1.59088	1.75309	1.67781	NEC 2	Neuroendocrine convertase 2	100171744	Q5REC2
C262R019	5730909	0.00228892	0.0153071	0.0022	-1.07557	-1.00077	1.7199	1.84987	1.72122	NEC 2	Neuroendocrine convertase 2	100171744	Q5REC2
C099R074	5732997	0.296711	0.00350774	0.0028	1.65495	1.40104	1.39132	-1.18948	-1.00699		Nicalin-1	336844	Q6NZ07
C018R148	5730717	0.00151806	0.287441	0.0044	-1.14161	1.02874	1.35156	1.54296	1.3138	Notch 3	Notch 3 intracellular domain	18131	Q61982
C191R139	5731364	0.0125966	0.0105937	0.0027	1.75493	1.74284	1.65398	-1.06104	-1.05372		Notchless protein homolog 1	509793	Q58D20
C114R081	5727323	0.694273	0.00203892	0.001	-1.02125	-1.27132	1.3178	1.3458	1.67535		NUC, DNA/RNA non-specific endonuclease; prokaryotic and eukaryotic double- and single-stranded DNA and RNA endonucleases also present in phosphodiesterases. They exists as monomers and homodimers..
C171R078	5727323	0.526002	0.149106	0.0012	-1.25825	-1.57386	1.0929	1.37514	1.72007		NUC, DNA/RNA non-specific endonuclease; prokaryotic and eukaryotic double- and single-stranded DNA and RNA endonucleases also present in phosphodiesterases. They exists as monomers and homodimers..
C209R169	5729988	0.821119	0.0199908	0.0055	-1.04325	-1.23916	1.22979	1.28298	1.5239		Nucleolar GTP-binding protein 2	230737	Q99LH1
C141R115	5723260	0.00235762	0.00936031	0.0056	-1.02133	1.03485	1.82169	1.86055	1.76034		Otopetrin-2	92736	Q7RTS6
C100R117	5731469	0.000581465	0.00597205	0.0053	1.00955	-1.1784	-3.60529	-3.63972	-3.05948		Ovochymase-1	341350	Q7RTY7
C063R023	5721761	0.000158377	0.406002	0.0027	-1.23262	1.09837	1.55931	1.92204	1.41966		Paladin	373898	Q8JHZ8
C146R037	5723965	0.409001	0.0754934	0.0014	1.15921	1.26293	-1.25514	-1.45496	-1.58515	PAR-6 beta	Partitioning defective 6 homolog beta		Q9JK83
C230R001	5726178	0.0545934	5.39231e-05	0.0095	1.84419	1.46793	1.73116	-1.06529	1.17932	PheRS	Phenylalanyl-tRNA synthetase alpha chain	692329	Q1JPX3
C111R122	5732804	0.514541	0.578464	0.0084	1.31032	1.29532	-1.15424	-1.51241	-1.4951	CDS	Phosphatidate cytidylyltransferase, photoreceptor-specific	43950	P56079
C091R068	5733494	5.26426e-07	1.99312e-05	0.0058	-1.2177	-1.38546	-2.85974	-2.34848	-2.06411		Phospholipase A2 isozymes PA3A/PA3B/PA5		P16354
C242R116	5732424	0.000128216	0.00257622	0.0019	1.01524	-1.15476	-2.87466	-2.91847	-2.48939		PI-PLC X domain-containing protein 3	239318	Q8BLJ3
C264R076	5732424	4.28138e-05	0.000238309	0.0015	-1.10045	-1.20283	-3.40464	-3.09387	-2.83053		PI-PLC X domain-containing protein 3	239318	Q8BLJ3
C112R135	5732912	1.60844e-05	0.000695963	0.0088	-1.12882	-1.34321	-2.95634	-2.61896	-2.20095	PP11	Placental protein 11	8909	P21128
C158R157	5732912	1.10295e-05	0.000177351	0.0018	-1.10343	-1.24063	-2.89576	-2.62434	-2.3341	PP11	Placental protein 11	8909	P21128
C020R011	5725760	0.0146974	0.00354238	0.0071	1.02715	-1.02931	1.7166	1.67123	1.76692	Poly(A)-binding protein 1-A	Polyadenylate-binding protein 1-A	379896	P20965
C095R084	5730488	0.000202302	0.285366	0.0021	-1.22006	1.08244	1.58908	1.93877	1.46806		Polysacc_deac_1, Polysaccharide deacetylase. This domain is found in polysaccharide deacetylase. This family of polysaccharide deacetylases includes NodB (nodulation protein B from Rhizobium) which is a chitooligosaccharide deacetylase. It also includes chitin deacetylase from yeast, and endoxylanases which hydrolyses glucosidic bonds in xylan.
C171R022	5732669	0.030976	0.0116812	0.0073	1.02184	1.07091	-1.71278	-1.75019	-1.83423		Probable cysteine proteinase At3g43960	823513	Q9LXW3
C232R140	5732669	0.0195356	0.00333374	0.0046	-1.01299	1.06492	-1.78241	-1.75956	-1.89813		Probable cysteine proteinase At3g43960	823513	Q9LXW3
C165R094	5726275	0.000601909	1.93701e-05	0.009	1.14777	1.06393	1.6783	1.46223	1.57745	Malonate-semialdehyde dehydrogenase [acylating]	Probable methylmalonate-semialdehyde dehydrogenase [acylating], mitochondrial	1273463	Q7QC84
C076R150	5729517	0.60163	0.00471356	0.0073	1.01444	-1.30528	1.22047	1.2031	1.59306		Probable RNA-binding protein 19	9904	Q9Y4C8
C180R061	5725346	0.000223691	0.182279	0.0024	-1.13803	1.06166	1.43965	1.63836	1.35603		Proclotting enzyme heavy chain		P21902
C228R137	5738699	0.00315106	0.103282	0.0004	1.68167	1.93644	1.55577	-1.08092	-1.24468		Protein CLP1 homolog	1269532	Q7QJW7
C056R021	5731182	0.855481	8.69535e-05	0.0001	1.00356	-1.32345	1.30009	1.29549	1.7206	PDI	Protein disulfide-isomerase	100173809	Q5R5B6
C083R088	5731182	0.0220386	0.0063912	0.0001	-1.11767	-1.63018	1.03815	1.16031	1.69238	PDI	Protein disulfide-isomerase	100173809	Q5R5B6
C212R100	5726716	0.00502135	0.0124614	0.0092	1.4909	1.53312	1.51852	1.01853	-1.00962		Protein FAM49A	421949	Q5ZI04
C130R012	5735287	0.0176857	0.990287	0.002	1.29259	1.07026	-1.20995	-1.56397	-1.29496		Protein l(2)37Cc	49168	P24156
C167R063	5735287	0.00797005	0.862276	0.0009	1.40971	1.08085	-1.26527	-1.78367	-1.36757		Protein l(2)37Cc	49168	P24156
C265R140	5735083	0.0681049	0.261066	0.002	1.47295	1.13901	-1.06585	-1.56994	-1.21401		Protein l(2)37Cc	49168	P24156
C180R045	5730677	0.912766	0.0646272	0.0029	-1.12607	-1.31846	1.19346	1.34392	1.57354		Protein ovo		P51521
C185R069	5730677	0.626551	0.0541861	0.0029	-1.13193	-1.3111	1.27319	1.44116	1.66928		Protein ovo		P51521
C010R029	5731294	0.0021803	0.00173107	0.0042	-1.03941	-1.02919	-2.0887	-2.0095	-2.02947		Protein rolling stone	34222	O44252
C045R147	5731294	8.08372e-06	2.29868e-05	0.0018	-1.14807	-1.1868	-2.37893	-2.07211	-2.00449		Protein rolling stone	34222	O44252
C013R095	5736098	0.395746	0.507873	0.0049	1.53377	1.56763	1.19046	-1.28838	-1.31683		Protein SEC13 homolog	110379	Q9D1M0
C169R040	5734976	0.0234614	0.0481439	0.0088	1.75306	1.82171	1.66908	-1.05031	-1.09145		Protein SET	41844	P53997
C234R162	5737742	0.115427	0.0304782	0.001	1.10469	1.15609	-1.30805	-1.44499	-1.51222		Protein spinster	45380	Q9GQQ0
C207R165	5732144	2.15441e-06	0.00117828	0.003	-1.03339	-1.28172	-2.33372	-2.25831	-1.82077		Protein-tyrosine phosphatase-like member B	201562	Q6Y1H2
C191R009	5728470	0.0225639	0.130084	0.0025	1.152	1.57572	1.07042	-1.07621	-1.47207		Putative phospholipase B-like 2 15 kDa form		Q3TCN2
C080R027	5733397	4.67793e-07	2.44656e-06	0.0085	-1.38936	-1.48891	-3.68461	-2.65202	-2.47471		Putative serine protease K12H4.7	176136	P34528
C243R100	5722195	0.00896769	0.013382	0.0066	1.04269	1.01821	-2.12982	-2.22074	-2.16859		Putative serine protease K12H4.7	176136	P34528
C132R103	5722428	0.472251	0.145352	0.0078	-1.13863	-1.2237	1.23107	1.40174	1.50646	PCB 1	Pyruvate carboxylase 1	179616	O17732
C133R013	5724332	0.00278601	0.353175	0.0007	-1.28081	-1.04726	1.43497	1.83793	1.50279		Ras-like protein		P18262
C098R037	5722812	0.140528	0.115988	0.0047	1.14359	1.15464	-1.32924	-1.5201	-1.53479		Required for meiotic nuclear division protein 1 homolog	55005	Q9NWS8
C040R162	5730911	0.19025	0.0828274	0.0014	1.53774	1.48229	1.2853	-1.1964	-1.15326	Aurora-A	Serine/threonine-protein kinase 6	397925	Q91820
C086R008	5722069	0.0504237	0.0122237	0.0039	-1.03504	-1.08363	1.4001	1.44916	1.5172	NaBC1	Sodium bicarbonate transporter-like protein 11	83959	Q8NBS3
C038R071	5733110	0.032754	0.295543	0	-1.31686	-1.21245	1.25892	1.65782	1.52638		Sodium/calcium exchanger 1	29715	Q01728
C212R103	5733110	0.128496	0.510033	0.0001	-1.37713	-1.28024	1.19806	1.64989	1.53381		Sodium/calcium exchanger 1	29715	Q01728
C112R108	5734936	0.180657	0.742305	0.0036	-1.32472	-1.19691	1.18054	1.56388	1.41299	SCAN-1	Soluble calcium-activated nucleotidase 1	246272	Q8K4Y7
C110R135	5730691	3.09047e-06	0.000127896	0.0003	-1.03423	-1.23888	-3.63652	-3.51617	-2.93534		Solute carrier family 15 member 1		Q9JIP7
C253R035	5735863	0.216924	0.00890132	0.002	1.06238	1.23908	-1.49336	-1.58652	-1.8504		Solute carrier family 25 member 36	424817	Q5ZKP7
C204R035	5728345	0.00384621	0.00578421	0.003	1.73356	1.75934	1.71841	-1.00881	-1.02382		Splicing factor, arginine/serine-rich 7	507066	Q3T106
C262R089	5722488	4.53144e-05	7.77588e-07	0.0058	2.09923	1.84992	2.43679	1.1608	1.31724	STI1	Stress-induced-phosphoprotein 1	10963	P31948
C246R113	5727157	0.581469	0.238314	0.0055	-1.54457	-1.28942	-1.06868	1.4453	1.20655		Talin-1	7094	Q9Y490
C210R106	5728437	0.00160664	0.191986	0.0004	-1.17198	-1.03181	1.3257	1.55369	1.36787	Tspan-17	Tetraspanin-17	509386	Q58DN3
C118R094	5725178	0.0121484	0.0439324	0.001	-1.13463	-1.65035	-1.04642	1.0843	1.57714		Titin		A2ASS6
C264R110	5731033	0.0630649	0.0819129	0.0034	1.16381	1.1475	-1.49008	-1.73417	-1.70986		Transmembrane protein 41 homolog	183942	O62126
C228R075	5722163	0.00354835	0.0029774	0.0055	-1.01964	-1.01409	-1.63975	-1.60817	-1.61696		Transmembrane protein adipocyte-associated 1	85494	Q791F6
C199R124	5739557	0.00867674	0.395016	0.0005	1.68165	1.21141	-1.84641	-3.10501	-2.23675		Transmembrane serine protease 8	30943	Q9QYZ9
C113R012	5739259	0.165569	0.966748	0.0062	1.3862	1.18354	-1.16069	-1.60896	-1.37372		tRNA-dihydrouridine synthase 4-like	71916	Q32M08
C170R004	5726933	9.64158e-05	0.815729	0.0037	-1.27278	1.12476	1.48721	1.89289	1.32225		Tropomyosin		O44119
C061R075	5734884	0.000202054	0.66216	0.0024	-1.33435	1.07691	1.34446	1.79397	1.24844		Tropomyosin alpha-1 chain	100037999	P42639
C092R130	5734885	0.0017583	0.68273	0.0043	-1.28603	1.03423	1.43508	1.84555	1.38759		Tropomyosin alpha-1 chain	100037999	P42639
C079R067	5722844	0.683586	0.589853	0.0005	-1.38962	-1.40748	1.09584	1.52281	1.54238	TnT	Troponin T		Q9XZ71
C083R019	5726488	0.0100307	0.443168	0.0059	-1.30834	-1.01594	1.15329	1.5089	1.17168	TnT	Troponin T		Q9XZ71
C148R003	5721787	0.235441	0.773896	0.003	-1.35449	-1.23367	1.1642	1.57691	1.43624	TnT	Troponin T		Q9XZ71
C192R083	5722844	0.572198	0.921063	0.0013	-1.43998	-1.34842	1.04722	1.50798	1.4121	TnT	Troponin T		Q9XZ71
C003R057	5724307	0.115228	0.168121	0.0097	-1.68826	-1.73341	-1.45975	1.15654	1.18747		Tryp_SPc, Trypsin-like serine protease; Many of these are synthesized as inactive precursor zymogens that are cleaved during limited proteolysis to generate their active forms. Alignment contains also inactive enzymes that have substitutions of the catalytic triad residues..
C182R071	5724307	0.00152183	0.196755	0.0071	-1.73136	-2.31197	-1.87874	-1.08512	1.2306		Tryp_SPc, Trypsin-like serine protease; Many of these are synthesized as inactive precursor zymogens that are cleaved during limited proteolysis to generate their active forms. Alignment contains also inactive enzymes that have substitutions of the catalytic triad residues..
C012R041	5730556	1.46705e-05	0.000197588	0.0077	-1.17427	-1.31294	-2.90401	-2.47304	-2.21184		Trypsin-1		P00765
C025R065	5730556	8.23528e-06	0.000510922	0.0051	-1.10995	-1.33306	-2.95674	-2.66385	-2.21801		Trypsin-1		P00765
C035R118	5727526	0.00318485	0.0178165	0.001	1.22462	1.08045	-2.70338	-3.31062	-2.92086		Trypsin-1		P00765
C064R094	5730222	0.00268657	0.0297973	0.0023	1.21257	1.01047	-2.70436	-3.27922	-2.73268		Trypsin-1		P00765
C096R167	5738703	1.99494e-06	1.26547e-05	0.0041	-1.50325	-1.71664	-7.98283	-5.31036	-4.65025		Trypsin-1		P00765
C152R115	5731500	1.68882e-06	0.000105502	0.0054	-1.24688	-1.57238	-4.62522	-3.70943	-2.94155		Trypsin-1		P00765
C172R033	5732614	2.78818e-07	4.56059e-06	0.0068	-1.42564	-1.64135	-4.80018	-3.36705	-2.92453		Trypsin-1		P00765
C180R118	5730577	0.00636111	0.0294215	0.0007	1.24313	1.13318	-2.07362	-2.57777	-2.3498		Trypsin-1		P00765
C202R075	5732614	5.30908e-06	5.67409e-05	0.0031	-1.27991	-1.48138	-5.25111	-4.10271	-3.54474		Trypsin-1		P00765
C219R119	5731073	0.000715371	0.000388817	0.0069	-1.28108	-1.21686	-5.49892	-4.29242	-4.51894		Trypsin-1		P00765
C264R056	5730203	0.00025244	0.000744393	0.0088	-1.14579	-1.2137	-3.00004	-2.61831	-2.4718		Trypsin-1		P00765
C100R125	5737052	0.152637	0.119661	0.0012	-1.19505	-1.20925	1.30668	1.56155	1.58011		TSP1, Thrombospondin type 1 repeats. Type 1 repeats in thrombospondin-1 bind and activate TGF-beta.
C123R081	5732741	0.000131417	0.0534522	0.0047	-1.05947	1.07972	1.42133	1.50585	1.31639		Tubulin beta chain		P11833
C159R036	5729957	0.274986	0.0579634	0.0005	-1.15445	-1.22771	1.2446	1.43683	1.52801		Ubiquitin sp|P63051.1|UBIQ_FELCA RecName: Full=Ubiquitin sp|Q865C5.2|UBIQ_CAMDR RecName: Full=Ubiquitin sp|Q867C2.2|UBIQ_GORGO RecName: Full=Ubiquitin sp|Q867C3.2|UBIQ_PANTR RecName: Full=Ubiquitin sp|Q867C4.2|UBIQ_PONPY RecName: Full=Ubiquitin sp|Q8MKD1.2|UBIQ_HORSE RecName: Full=Ubiquitin sp|P62974.1|UBIQ_PIG RecName: Full=Ubiquitin sp|P62989.1|UBIQ_RAT RecName: Full=Ubiquitin sp|P62972.1|UBIQ_…	403722; 612529	P63049
C258R047	5729957	0.492064	0.00622737	0.0014	-1.04422	-1.22776	1.29709	1.35445	1.59251		Ubiquitin sp|P63051.1|UBIQ_FELCA RecName: Full=Ubiquitin sp|Q865C5.2|UBIQ_CAMDR RecName: Full=Ubiquitin sp|Q867C2.2|UBIQ_GORGO RecName: Full=Ubiquitin sp|Q867C3.2|UBIQ_PANTR RecName: Full=Ubiquitin sp|Q867C4.2|UBIQ_PONPY RecName: Full=Ubiquitin sp|Q8MKD1.2|UBIQ_HORSE RecName: Full=Ubiquitin sp|P62974.1|UBIQ_PIG RecName: Full=Ubiquitin sp|P62989.1|UBIQ_RAT RecName: Full=Ubiquitin sp|P62972.1|UBIQ_…	403722; 612529	P63049
C102R104	5731827	0.789852	0.000396667	0	1.74247	1.3775	1.30735	-1.33283	-1.05366		UDP-glucose 4-epimerase	74246	Q8R059
C090R136	5732637	7.83595e-06	3.46386e-07	0.0032	-1.53594	-1.32199	-4.35228	-2.83362	-3.29222		Uncharacterized protein C03F11.3	180812	Q11124
C013R036	5724297	0.944593	0.0576212	0.0001	-1.19937	-1.37926	1.16178	1.3934	1.60239		UNKNOWN
C018R005	5732071	0.674584	0.430856	0.0097	1.35613	1.43567	-1.20418	-1.63303	-1.72881		UNKNOWN
C020R152	5725199	0.984039	0.0452592	0.0013	-1.70991	-1.40715	-1.21975	1.40186	1.15364		UNKNOWN
C025R034	5731343	4.15903e-06	0.241604	0.0001	-1.3288	1.08057	1.72613	2.29369	1.59742		UNKNOWN
C027R041	5724528	0.727147	0.0556549	0.0002	-1.23029	-1.42378	1.23152	1.51513	1.75341		UNKNOWN
C028R149	5724968	0.0868407	0.158054	0	-1.31006	-1.27905	1.26687	1.65968	1.6204		UNKNOWN
C031R008	5735994	0.0546449	0.00682385	0.0048	1.01047	1.08062	-1.42724	-1.44219	-1.54231		UNKNOWN
C031R084	5740067	0.346219	0.796655	0.0022	1.71165	1.51958	-1.23071	-2.10655	-1.87017		UNKNOWN
C032R110	5734344	0.000971656	0.0142144	0.0017	-1.0903	1.02149	1.85805	2.02583	1.81896		UNKNOWN
C034R170	5724600	0.690677	0.00447405	0.0091	1.02527	-1.22542	1.34379	1.31067	1.64671		UNKNOWN
C037R071	5736079	0.108886	0.00153242	0.0071	-1.92461	-1.58877	-1.69259	1.13708	-1.06535		UNKNOWN
C043R121	5732022	0.0626797	0.899009	0.0028	-1.28372	-1.5102	-1.15309	1.11329	1.3097		UNKNOWN
C049R071	5724141	0.63903	0.449436	0.0004	-1.32028	-1.46482	1.02484	1.35308	1.5012		UNKNOWN
C049R119	5737372	0.00175124	0.488259	0.007	-1.38614	1.05213	1.28607	1.78268	1.22235		UNKNOWN
C050R072	5732954	0.000194655	8.24524e-05	0.0054	-1.26788	-1.20852	-3.6519	-2.88033	-3.02179		UNKNOWN
C051R133	5734471	0.268049	0.0106107	0.0003	-1.0887	-1.20195	1.26619	1.3785	1.52189		UNKNOWN
C054R013	5729948	2.27808e-07	0.265154	0.007	-1.17934	1.46402	2.126	2.50727	1.45217		UNKNOWN
C058R132	5726022	0.251795	0.0516489	0.0096	-1.09094	-1.20488	1.4425	1.57368	1.73804		UNKNOWN
C062R069	5725927	0.000229226	9.08359e-08	0.0055	1.21605	1.05747	1.67812	1.37997	1.58692		UNKNOWN
C062R102	5722065	1.20781e-07	0.00864408	0.0034	-1.02929	1.36294	2.14792	2.21083	1.57594		UNKNOWN
C064R010	5733380	0.0039635	0.000470993	0.0084	-1.11411	-1.02952	-1.9463	-1.74697	-1.89049		UNKNOWN
C065R165	5731343	5.94014e-07	0.5213	0.0003	-1.327	1.22405	1.80238	2.39176	1.47247		UNKNOWN
C068R113	5730747	0.0270325	0.96289	0.0014	-1.34018	-1.61246	-1.21227	1.10552	1.33012		UNKNOWN
C069R169	5735052	0.258949	0.120838	0.004	1.52687	1.4671	1.27663	-1.19602	-1.14919		UNKNOWN
C076R160	5740792	0.00128135	0.0045232	0.0061	-1.01175	-1.06093	-1.87016	-1.84845	-1.76276		UNKNOWN
C077R044	5727899	0.0188912	0.146988	0.0003	-1.38818	-1.22971	1.61247	2.2384	1.98287		UNKNOWN
C078R073	5727618	0.9977	0.036609	0.0023	-1.09226	-1.28518	1.17612	1.28463	1.51152		UNKNOWN
C079R040	5727063	0.0412692	0.00310068	0.001	-1.02895	-1.10313	1.39795	1.43842	1.54213		UNKNOWN
C079R058	5736654	0.0761181	0.235989	0.0013	-1.5891	-1.68866	-1.33946	1.18638	1.2607		UNKNOWN
C079R165	5725765	0.000101947	0.166663	0.0064	-1.12336	1.13215	1.57367	1.76779	1.38998		UNKNOWN
C081R069	5727582	0.347436	0.12953	0.0073	-1.50971	-1.42758	-1.2602	1.19799	1.13282		UNKNOWN
C081R104	5737763	0.00108235	3.43169e-05	0.0055	1.17034	1.05285	1.97946	1.69134	1.8801		UNKNOWN
C081R106	5729748	0.014929	0.0243255	0.0014	-1.13285	-1.10751	1.68081	1.9041	1.86151		UNKNOWN
C083R116	5723331	0.307785	0.0768159	0.0005	-1.56838	-1.47386	-1.24944	1.25526	1.17961		UNKNOWN
C084R120	5724798	0.00677401	0.0381233	0.0001	-1.28452	-1.19302	1.64183	2.10896	1.95874		UNKNOWN
C087R022	5735413	0.460047	0.140384	0	-1.30966	-1.37751	1.1601	1.51935	1.59806		UNKNOWN
C090R145	5724587	1.78404e-05	0.0774966	0.0076	1.07863	-1.18664	-1.6614	-1.79203	-1.40009		UNKNOWN
C091R060	5725025	0.954411	0.00387075	0.0001	-1.08921	-1.32571	1.22596	1.33533	1.62526		UNKNOWN
C095R024	5738002	0.000683699	0.00128494	0.0045	-1.09362	-1.14265	-3.72145	-3.40286	-3.25686		UNKNOWN
C095R072	5726022	0.416332	0.026597	0.01	-1.05066	-1.25077	1.43644	1.50921	1.79665		UNKNOWN
C096R049	5727673	0.00873675	0.123814	0.0018	-1.49431	-1.64972	-1.41826	1.05362	1.1632		UNKNOWN
C097R136	5733511	2.6654e-07	0.000326553	0.0036	-1.11652	-1.54886	-3.60291	-3.22691	-2.32617		UNKNOWN
C100R038	5723506	0.00602277	0.926513	0.0022	-1.2348	-1.02705	1.2165	1.50214	1.24941		UNKNOWN
C100R061	5726072	0.00399915	0.141789	0.0002	-1.33324	-1.13277	1.58476	2.11286	1.79517		UNKNOWN
C103R001	5733190	5.20891e-06	0.0011512	0.0087	-1.11525	-1.4752	-3.47167	-3.11292	-2.35335		UNKNOWN
C108R124	5733700	0.173901	0.993188	0.004	-1.34787	-1.18266	1.14154	1.53864	1.35005		UNKNOWN
C109R100	5732395	1.9125e-07	0.000669279	0.005	-1.11638	-1.74471	-4.49713	-4.0283	-2.57759		UNKNOWN
C110R032	5737036	2.01197e-07	4.47406e-05	0.0039	-1.25893	-1.67787	-4.84781	-3.85073	-2.88926		UNKNOWN
C114R010	5724984	0.0108506	0.144757	0.0045	-1.17702	-1.03802	1.5338	1.80531	1.5921		UNKNOWN
C114R065	5733954	0.055832	0.154429	0.0023	-1.20745	-1.69478	-1.05394	1.14565	1.60805		UNKNOWN
C116R074	5722562	0.0555469	0.131462	0.0001	-1.24852	-1.21156	1.26913	1.58454	1.53763		UNKNOWN
C116R090	5733421	0.000950852	0.570222	0.0032	-1.29831	-1.61212	-1.34262	-1.03413	1.20073		UNKNOWN
C117R169	5723915	0.331602	0.131953	0.0025	-1.18021	-1.48961	1.05328	1.24309	1.56897		UNKNOWN
C120R105	5722035	0.028364	0.0705665	0.0001	-1.23472	-1.19522	1.36605	1.68669	1.63272		UNKNOWN
C123R043	5725025	0.40874	0.0161036	0	-1.20358	-1.33769	1.23033	1.4808	1.6458		UNKNOWN
C124R162	5729908	0.000904286	0.506213	0.0073	-1.46439	1.09472	1.38975	2.03513	1.26951		UNKNOWN
C125R048	5732097	0.265326	0.00700858	0.0059	-1.79641	-1.50446	-1.49345	1.20286	1.00738		UNKNOWN
C127R070	5727092	0.696318	0.134717	0.0052	1.51211	2.55726	-1.36586	-2.06533	-3.49285		UNKNOWN
C127R144	5732390	0.000121377	3.74657e-05	0.0024	-1.22379	-1.15609	-3.26386	-2.66701	-2.82319		UNKNOWN
C131R036	5737096	0.109362	0.122385	0.008	-1.14452	-1.1372	1.4066	1.60989	1.59958		UNKNOWN
C133R022	5723435	0.00235015	0.922039	0.0084	-1.32617	-1.89412	-1.39978	-1.05551	1.35315		UNKNOWN
C133R059	5729087	0.000518319	0.546668	0.0045	-1.36187	-1.80211	-1.46373	-1.07479	1.23118		UNKNOWN
C134R112	5738425	2.03996e-06	0.000333412	0.0094	-1.2704	-1.81706	-6.25185	-4.92117	-3.44064		UNKNOWN
C135R037	5736562	0.419439	0.893114	0.0059	2.01	2.53353	1.18034	-1.70289	-2.14643		UNKNOWN
C135R071	5735762	0.353453	0.0360593	0.0002	1.65761	1.5018	1.278	-1.29704	-1.17512		UNKNOWN
C139R045	5734869	0.0154234	0.000155416	0.0056	1.15784	-1.04558	2.06134	1.78034	2.1553		UNKNOWN
C139R052	5721849	0.308593	0.00442171	0.0007	-1.74449	-1.25339	-1.18073	1.47747	1.06154		UNKNOWN
C140R028	5727410	0.00153528	0.178223	0.0083	-1.58782	-2.01249	-1.71199	-1.0782	1.17553		UNKNOWN
C143R056	5732433	0.00289683	0.968361	0.0094	-1.25195	1.04072	1.31139	1.64179	1.26008		UNKNOWN
C146R156	5721930	0.0342093	0.000709711	0.0001	-1.04623	-1.13969	1.37769	1.44138	1.57014		UNKNOWN
C147R088	5735520	0.0633085	0.317922	0.0016	-1.50572	-1.63558	-1.30308	1.1555	1.25516		UNKNOWN
C148R010	5736892	8.10131e-06	4.85814e-05	0.0096	-1.40986	-1.58163	-5.53221	-3.92394	-3.49778		UNKNOWN
C149R160	5732773	0.00127781	0.72605	0.0053	-1.18344	1.03655	1.28187	1.51702	1.23667		UNKNOWN
C150R013	5724141	0.974146	0.173542	0.0001	-1.32121	-1.49304	1.12377	1.48474	1.67784		UNKNOWN
C150R092	5728438	0.656901	0.348257	0.0074	-1.24336	-1.45252	1.05764	1.31502	1.53624		UNKNOWN
C152R107	5728610	0.0236235	0.0982945	0.0095	-1.09601	-1.03403	1.41288	1.54853	1.46096		UNKNOWN
C155R038	5735218	0.733006	0.428118	0.0055	1.5457	1.35717	1.05347	-1.46726	-1.28829		UNKNOWN
C155R076	5734344	7.47647e-05	0.00172767	0.0038	1.03025	1.15541	2.14955	2.08644	1.86042		UNKNOWN
C156R061	5730999	0.545886	0.0458421	0.0003	-1.22621	-1.4204	1.30686	1.60247	1.85626		UNKNOWN
C158R145	5734288	0.607445	0.0476705	0.0082	-1.0715	-1.34322	1.14542	1.22732	1.53855		UNKNOWN
C161R089	5728161	0.0107348	0.00167842	0.0039	1.02297	-1.02925	1.5239	1.48968	1.56848		UNKNOWN
C163R100	5727202	0.00194834	0.00117769	0.0013	1.00291	-1.67034	1.01471	1.01177	1.69492		UNKNOWN
C163R152	5733363	0.467764	0.0719161	0.0041	-1.1137	-1.22559	1.24498	1.38654	1.52584		UNKNOWN
C166R044	5722065	1.29464e-05	0.171772	0.0003	-1.2526	1.09557	1.7099	2.14181	1.56074		UNKNOWN
C169R131	5727633	0.929441	0.179933	0.0001	-1.30587	-1.47953	1.1159	1.45722	1.65101		UNKNOWN
C175R142	5731018	0.588336	0.0320171	0.0086	-1.06305	-1.27318	1.343	1.42768	1.70989		UNKNOWN
C177R006	5731222	6.10709e-05	0.224465	0.0078	1.19172	-1.2294	-1.90861	-2.27452	-1.55248		UNKNOWN
C178R075	5723768	0.249612	0.00388471	0.0028	-1.00902	-1.147	1.32082	1.33273	1.51499		UNKNOWN
C178R135	5740836	0.00707656	0.995564	0.0031	1.44849	1.0402	-1.39428	-2.0196	-1.45033		UNKNOWN
C180R033	5731080	0.387751	0.276115	0.0071	-1.22149	-1.51919	1.02601	1.25326	1.5587		UNKNOWN
C183R079	5722718	0.313706	0.290003	0.0026	-1.62393	-1.61459	-1.25878	1.29008	1.28266		UNKNOWN
C183R105	5731018	0.0934668	0.155174	0.0035	-1.16024	-1.13337	1.30983	1.51971	1.48451		UNKNOWN
C186R103	5731025	0.118369	0.438894	0.0015	1.32605	1.21931	-1.27457	-1.69014	-1.55409		UNKNOWN
C188R135	5722335	0.00741538	0.141901	0.004	1.14606	1.02125	-1.43966	-1.64994	-1.47024		UNKNOWN
C193R065	5727986	0.000200219	0.000262044	0.0024	4.46971	4.56316	5.43004	1.21485	1.18997		UNKNOWN
C195R110	5727410	0.00214264	0.240194	0.0004	-1.62231	-1.98468	-1.52034	1.06707	1.30542		UNKNOWN
C195R149	5735413	0.669086	0.220631	0	-1.39915	-1.48504	1.12984	1.58082	1.67786		UNKNOWN
C200R009	5740873	0.917794	0.988121	0.0002	1.55773	1.57628	1.00889	-1.54401	-1.56239		UNKNOWN
C201R094	5734866	0.110165	0.279358	0.0001	-1.31885	-1.26293	1.24241	1.63855	1.56908		UNKNOWN
C201R120	5724528	0.175309	0.0154547	0.0002	-1.17899	-1.31364	1.43001	1.68597	1.87851		UNKNOWN
C201R161	5737024	0.00112973	1.77517e-05	0.0008	-1.19934	1.02005	-3.03565	-2.5311	-3.09652		UNKNOWN
C202R125	5734439	0.302701	0.570643	0.0043	-1.48822	-1.56609	-1.18963	1.25099	1.31645		UNKNOWN
C202R136	5732072	5.09733e-06	0.000439767	0.0007	-1.02477	-1.29295	-3.68684	-3.59772	-2.85149		UNKNOWN
C203R091	5722098	0.00044862	0.957251	0.0074	-1.21357	1.07994	1.32019	1.60214	1.22247		UNKNOWN
C206R139	5732395	5.14606e-06	0.000614318	0.0016	-1.06101	-1.41202	-4.37021	-4.11891	-3.09501		UNKNOWN
C207R025	5723393	0.356313	0.0082125	0.0049	-1.01516	-1.16013	1.30065	1.32037	1.50893		UNKNOWN
C207R126	5731174	0.00978538	0.158252	0.0049	-1.20448	-1.03334	1.62244	1.9542	1.67653		UNKNOWN
C211R055	5732773	0.000746054	0.871562	0.0003	-1.3194	-1.01997	1.26682	1.67144	1.29212		UNKNOWN
C212R118	5730857	0.0436659	0.0136621	0.0037	-1.06489	-1.13171	1.73021	1.84248	1.95809		UNKNOWN
C217R089	5737036	2.45234e-07	5.04015e-05	0.004	-1.26797	-1.70689	-5.176	-4.08211	-3.03241		UNKNOWN
C218R104	5729908	0.000669996	0.185711	0.0014	-1.61003	1.0273	1.27491	2.05264	1.24103		UNKNOWN
C219R114	5725199	0.0751314	0.00524755	0.0058	-1.67639	-1.10392	-1.10796	1.51304	-1.00366		UNKNOWN
C223R033	5728339	0.0116563	0.00288105	0.0041	-1.01385	1.04459	-1.80538	-1.78072	-1.88589		UNKNOWN
C225R028	5738425	1.43815e-05	0.0215827	0.006	1.09261	-1.47094	-3.53121	-3.85822	-2.40065		UNKNOWN
C225R090	5725765	1.17468e-05	0.0165781	0.0074	-1.02285	1.1815	1.68692	1.72547	1.42778		UNKNOWN
C226R107	5733337	6.56417e-06	0.000537133	0.0019	-1.04155	-1.19911	-2.19563	-2.10805	-1.83105		UNKNOWN
C230R048	5726561	0.023658	0.00422783	0.0082	1.02741	-1.04643	1.72072	1.67482	1.80061		UNKNOWN
C230R168	5724984	0.000251716	0.0171237	0.0012	-1.11852	1.06467	1.99769	2.23447	1.87636		UNKNOWN
C234R041	5722022	0.25004	0.12054	0.0042	-1.16629	-1.21723	1.31865	1.53793	1.60509		UNKNOWN
C234R043	5733047	0.00170717	0.0522665	0.01	1.06477	-1.06275	-1.58851	-1.6914	-1.49472		UNKNOWN
C235R135	5732682	0.902835	0.00175294	0.0022	-1.0097	1.44811	-1.42501	-1.41133	-2.06358		UNKNOWN
C236R159	5730999	0.707994	0.198927	0.0053	-1.21395	-1.34758	1.2074	1.46572	1.62707		UNKNOWN
C244R019	5721849	0.459222	0.0131756	0.0018	-1.72349	-1.27422	-1.18474	1.45474	1.07553		UNKNOWN
C248R053	5724968	0.404618	0.444006	0.0004	-1.34441	-1.33604	1.156	1.55414	1.54447		UNKNOWN
C249R127	5727656	0.000905148	0.00543387	0.008	1.01259	1.07121	1.69534	1.67427	1.58264		UNKNOWN
C252R158	5724378	0.953177	0.00849067	0.0046	1.01852	1.24261	-1.23031	-1.2531	-1.5288		UNKNOWN
C255R035	5731174	0.00189941	0.0383835	0.0092	-1.07464	1.07598	1.88902	2.03001	1.75563		UNKNOWN
C260R048	5729696	0.00140987	0.00895924	0.0053	-1.01917	1.04803	1.74489	1.77834	1.66493		UNKNOWN
C157R126	5737466	0.000660833	0.0383337	0.0018	-1.09477	1.02708	1.51651	1.66023	1.47652	VGluT3	Vesicular glutamate transporter 3	563467	Q1L8X9
C039R060	5728027	0.0239496	0.000284429	0.0002	-1.0037	-1.14387	1.60737	1.61331	1.83862		VWD, von Willebrand factor (vWF) type D domain. Von Willebrand factor contains several type D domains: D1 and D2 are present within the N-terminal propeptide whereas the remaining D domains are required for multimerisation.
C088R139	5730184	0.00302359	2.53343e-05	0.0046	1.15792	1.01237	1.82467	1.57581	1.80238		VWD, von Willebrand factor (vWF) type D domain. Von Willebrand factor contains several type D domains: D1 and D2 are present within the N-terminal propeptide whereas the remaining D domains are required for multimerisation.
C102R015	5737291	0.0214954	3.5982e-05	0.0028	1.14885	-1.07333	1.83376	1.59617	1.96824		VWD, von Willebrand factor (vWF) type D domain. Von Willebrand factor contains several type D domains: D1 and D2 are present within the N-terminal propeptide whereas the remaining D domains are required for multimerisation.
C256R047	5730184	0.460756	0.0504336	0.0046	-1.11345	-1.47898	1.14154	1.27105	1.68831		VWD, von Willebrand factor (vWF) type D domain. Von Willebrand factor contains several type D domains: D1 and D2 are present within the N-terminal propeptide whereas the remaining D domains are required for multimerisation.
C047R006	5722284	0.0541908	0.373698	0.008	-1.1901	-1.53818	-1.10281	1.07915	1.39478		WD repeat-containing protein 3	10885	Q9UNX4
C243R017	5726350	0.112593	0.428874	0.0017	1.58441	1.22138	-1.09352	-1.73259	-1.3356		WD repeat-containing protein 8	59002	Q9JM98
C200R021	5735347	0.0671639	0.00012199	0.0039	1.85585	1.50198	1.67646	-1.107	1.11617		WD repeat-containing protein 92	103784	Q8BGF3
C152R163	5730962	0.00956076	0.00355204	0.0014	1.02762	1.05918	-1.55257	-1.59544	-1.64445		WW domain-containing protein tag-325	175636	P46941
C171R148	5732069	0.0459807	0.0952795	0.0022	1.27443	1.20909	-1.73215	-2.20751	-2.09432		Zinc carboxypeptidase A 1	4817137	Q29NC4
C197R124	5725472	0.114459	0.00858606	0.0065	-1.01184	-1.14231	1.56178	1.58027	1.78404		Zinc metalloproteinase nas-15	180426	P55115
