# Supplementary material for: Effects of the vertically transmitted microsporidian Facilispora margolisi and the parasiticide emamectin benzoate on salmon lice (Lepeophtheirus salmonis)
Source: BMC Genomics. 2017 Aug 17;18:630. doi: 10.1186/s12864-017-4040-8 (PMC5561633; doi:10.1186/s12864-017-4040-8)
Supplement: Supplementary file 2 — Gene Ontology. (XLSX 30 kb) [file 12864_2017_4040_MOESM2_ESM.xlsx]

## Sheet: EMB DOWN
Probes showing mfx of EMB (downregulated)
GENE ONTOLOGY
Category	Term	Count	%	PValue	Genes	List Total	Pop Hits	Pop Total	Fold Enrichment
GOTERM_CC_ALL	GO:0005576~extracellular region	8	20	0.00332462	P23785, P28798, P35588, P00741, P00765, P35005, Q495T6, P04069	37	146	2584	3.82673
GOTERM_CC_ALL	GO:0016021~integral to membrane	17	42.5	0.00464933	Q9JIP7, Q8WNR0, A7MC64, Q9JI18, O13737, Q96HH6, P30536, P52569, Q2KJD2, Q5REV9, Q8IY26, O16796, Q11124, Q80WK7, Q95R48, Q495T6, O95436	37	612	2584	1.93994
GOTERM_CC_ALL	GO:0005615~extracellular space	4	10	0.0222425	P23785, P28798, P00765, P35005	37	44	2584	6.34889
GOTERM_MF_ALL	GO:0070011~peptidase activity, acting on L-amino acid peptides	8	20	0.00203832	O16796, P35588, P00741, P34528, P00765, P35005, Q495T6, P04069	33	152	2587	4.126
GOTERM_MF_ALL	GO:0004252~serine-type endopeptidase activity	4	10	0.00860374	P35588, P00741, P00765, P35005	33	35	2587	8.95931
GOTERM_MF_ALL	GO:0005102~receptor binding	4	10	0.0252056	P23785, P28798, Q9JI18, Q8MJJ1	33	52	2587	6.0303
GOTERM_MF_ALL	GO:0022891~substrate-specific transmembrane transporter activity	6	15	0.031314	Q5REV9, Q8WNR0, Q80WK7, Q95R48, P52569, O95436	33	146	2587	3.22167
InterPro
Category	Term	Count	%	PValue	Genes	List Total	Pop Hits	Pop Total	Fold Enrichment
INTERPRO	IPR001314:Peptidase S1A, chymotrypsin	4	10	0.00257791	P35588, P00741, P00765, P35005	39	22	2945	13.7296
INTERPRO	IPR018114:Peptidase S1/S6, chymotrypsin/Hap, active site	4	10	0.00332832	P35588, P00741, P00765, P35005	39	24	2945	12.5855
INTERPRO	IPR001254:Peptidase S1 and S6, chymotrypsin/Hap	4	10	0.00374868	P35588, P00741, P00765, P35005	39	25	2945	12.0821
SP_PIR_Keywords
Category	Term	Count	%	PValue	Genes	List Total	Pop Hits	Pop Total	Fold Enrichment
SP_PIR_KEYWORDS	disulfide bond	12	30	8.20728e-05	Q5REV9, P23785, P28798, P35588, P00741, Q9JI18, P00765, P10696, P35005, Q9I7U4, Q495T6, O95436	40	225	3010	4.01333
SP_PIR_KEYWORDS	Serine protease	6	15	9.03126e-05	O16796, P35588, P00741, P34528, P00765, P35005	40	37	3010	12.2027
SP_PIR_KEYWORDS	glycoprotein	15	37.5	0.000120305	Q9JIP7, P28798, P34528, Q9JI18, P52569, Q5REV9, P23785, O16796, P00741, Q11124, Q80WK7, Q95R48, P10696, Q495T6, O95436	40	371	3010	3.04245
SP_PIR_KEYWORDS	Secreted	8	20	0.000495438	P23785, P28798, P35588, P00741, P00765, P35005, Q495T6, P04069	40	113	3010	5.32743
SP_PIR_KEYWORDS	transmembrane	17	42.5	0.00109643	Q9JIP7, Q8WNR0, A7MC64, Q9JI18, O13737, Q96HH6, P30536, P52569, Q2KJD2, Q5REV9, Q8IY26, O16796, Q11124, Q80WK7, Q95R48, Q495T6, O95436	40	570	3010	2.2443
SP_PIR_KEYWORDS	Protease	8	20	0.00178229	O16796, P35588, P00741, P34528, P00765, P35005, Q495T6, P04069	40	140	3010	4.3
SP_PIR_KEYWORDS	membrane	19	47.5	0.00936631	Q9JIP7, Q8WNR0, A7MC64, Q2VPU4, Q9JI18, O13737, Q96HH6, P30536, P52569, Q2KJD2, Q5REV9, Q8IY26, O16796, Q11124, Q80WK7, Q95R48, P10696, Q495T6, O95436	40	828	3010	1.72675

## Sheet: EMB UP
Probes showing mfx of EMB (upregulated)
GENE ONTOLOGY
Category	Term	Count	%	PValue	Genes	List Total	Pop Hits	Pop Total	Fold Enrichment
GOTERM_BP_ALL	GO:0006457~protein folding	11	22.449	3.3777e-07	Q04619, A5A6K9, P80317, P12613, O77622, Q02790, O02649, P48643, P29413, Q5NVI9, Q3ZBH0	43	77	2452	8.14618
GOTERM_BP_ALL	GO:0019538~protein metabolic process	26	53.0612	1.06315e-05	A5A6K9, Q05319, Q90611, Q02790, Q92177, P04040, Q3ZBT1, P41245, O43432, Q63644, P80317, O77622, P33434, Q9VPH7, O02649, P48643, P50282, Q7KN62, Q04619, P12613, P29413, Q5NVI9, P18031, Q3ZBH0, Q17Q06, P31579	43	672	2452	2.20626
GOTERM_BP_ALL	GO:0030574~collagen catabolic process	4	8.16327	0.000365655	Q90611, P33434, P50282, P41245	43	9	2452	25.3437
GOTERM_BP_ALL	GO:0001501~skeletal system development	5	10.2041	0.00129561	Q90611, P33434, Q06A37, P50282, P41245	43	29	2452	9.8316
GOTERM_BP_ALL	GO:0043170~macromolecule metabolic process	30	61.2245	0.00225511	A5A6K9, Q9VFS5, Q05319, Q90611, P26686, Q02790, Q92177, P04040, Q3ZBT1, Q06A37, P41245, O43432, Q63644, P80317, O77622, P33434, Q9VPH7, O02649, P48643, Q9V5M3, P50282, Q7KN62, Q04619, P12613, P29413, Q5NVI9, P18031, Q3ZBH0, Q17Q06, P31579	43	1135	2452	1.50722
GOTERM_BP_ALL	GO:0050896~response to stimulus	14	28.5714	0.00286006	Q04619, Q9VFS5, A5A6K9, Q90611, P83094, P29413, P04040, Q3ZBT1, Q06A37, P18031, P33434, O02649, Q9V5M3, P50282	43	336	2452	2.37597
GOTERM_BP_ALL	GO:0016043~cellular component organization	17	34.6939	0.00439598	Q9VFS5, Q7JUY7, P12613, Q05319, P26686, Q02790, Q92177, P04040, Q06A37, P41245, Q63644, O48709, Q9VPH7, O02649, Q9V5M3, P50282, Q7KN62	43	486	2452	1.99464
GOTERM_BP_ALL	GO:0048731~system development	13	26.5306	0.00470738	Q04619, Q9VFS5, Q7JUY7, Q05319, Q90611, P29413, Q06A37, P41245, O48709, P33434, Q9VPH7, Q9V5M3, P50282	43	313	2452	2.36838
GOTERM_BP_ALL	GO:0032501~multicellular organismal process	18	36.7347	0.00508791	Q9VFS5, Q04619, Q7JUY7, Q05319, Q90611, Q02790, P29413, Q5NVI9, Q06A37, P41245, O48709, P22700, P33434, Q9VPH7, Q9V5M3, Q90Y57, P50282, Q7KN62	43	540	2452	1.90078
GOTERM_BP_ALL	GO:0042981~regulation of apoptosis	6	12.2449	0.00777685	Q63644, Q8JG64, P04040, Q3ZBT1, P50282, P41245	43	74	2452	4.62351
GOTERM_BP_ALL	GO:0006950~response to stress	9	18.3673	0.0129696	Q04619, A5A6K9, Q9VFS5, Q90611, P33434, O02649, P04040, Q3ZBT1, P50282	43	189	2452	2.71539
GOTERM_BP_ALL	GO:0009887~organ morphogenesis	7	14.2857	0.0138409	Q9VFS5, Q05319, Q90611, P33434, P29413, Q9V5M3, Q06A37	43	118	2452	3.38274
GOTERM_BP_ALL	GO:0032879~regulation of localization	5	10.2041	0.0191563	P22700, P83094, Q06A37, P50282, Q7KN62	43	61	2452	4.67404
GOTERM_BP_ALL	GO:0042221~response to chemical stimulus	7	14.2857	0.042233	Q90611, P33434, P29413, P83094, P04040, P50282, P18031	43	152	2452	2.62607
GOTERM_CC_ALL	GO:0005832~chaperonin-containing T-complex	4	8.16327	4.50183e-05	P80317, P12613, P48643, Q3ZBH0	45	5	2584	45.9378
GOTERM_CC_ALL	GO:0005829~cytosol	11	22.449	0.00148041	Q04619, P80317, Q63644, P12613, O77622, Q9VPH7, P48643, P04040, Q3ZBT1, P18031, Q3ZBH0	45	200	2584	3.15822
GOTERM_CC_ALL	GO:0005578~proteinaceous extracellular matrix	4	8.16327	0.0190857	Q90611, P33434, P50282, P41245	45	34	2584	6.75556
GOTERM_CC_ALL	GO:0044444~cytoplasmic part	27	55.102	0.03044	P49748, A5A6K9, Q90611, Q8R429, P04040, Q3ZBT1, O43432, Q63644, P80317, Q9UNZ2, O77622, P33434, P22700, Q9VPH7, O02649, P48643, Q8K021, Q7KN62, Q04619, P12613, Q8JG64, P29413, Q18040, P18031, Q3ZBH0, Q17Q06, Q14697	45	1137	2584	1.36359
GOTERM_CC_ALL	GO:0005615~extracellular space	4	8.16327	0.0375585	Q90611, P33434, P50282, P41245	45	44	2584	5.2202
GOTERM_MF_ALL	GO:0051082~unfolded protein binding	10	20.4082	4.91437e-08	Q04619, A5A6K9, P80317, P12613, O77622, O02649, P48643, P29413, Q5NVI9, Q3ZBH0	43	50	2587	12.0326
GOTERM_MF_ALL	GO:0005524~ATP binding	18	36.7347	1.81149e-05	A5A6K9, Q04619, P12613, Q9H0A0, Q8R429, Q02790, Q3ZBT1, Q06A37, Q3ZBH0, P80317, Q63644, O48709, O77622, P22700, O02649, P48643, Q503W7, Q7KN62	43	361	2587	2.99981
GOTERM_MF_ALL	GO:0005509~calcium ion binding	10	20.4082	0.000428858	Q90611, P22700, P33434, Q8R429, P29413, P83094, Q90Y57, Q92177, P50282, P41245	43	147	2587	4.09271
GOTERM_MF_ALL	GO:0004222~metalloendopeptidase activity	5	10.2041	0.0019564	Q90611, P33434, P31579, P50282, P41245	43	34	2587	8.84747
GOTERM_MF_ALL	GO:0005515~protein binding	30	61.2245	0.00204115	A5A6K9, Q9H0A0, Q90611, P26686, Q02790, P83094, Q92177, P04040, Q3ZBT1, P41245, O43432, Q63644, P80317, Q9UNZ2, O77622, P22700, Q9VPH7, O02649, P48643, Q9V5M3, P50282, Q04619, Q7JUY7, P12613, Q8JG64, P29413, Q5NVI9, P18031, Q3ZBH0, Q14697	43	1191	2587	1.51544
GOTERM_MF_ALL	GO:0005488~binding	42	85.7143	0.00238698	P49748, A5A6K9, Q9H0A0, P26686, Q90611, Q8R429, Q02790, P83094, Q92177, P04040, Q3ZBT1, Q06A37, P41245, O43432, Q9UNZ2, Q63644, P80317, O77622, P22700, P33434, Q9VPH7, O02649, P48643, Q9V5M3, P50282, Q7KN62, Q04619, Q7JUY7, P12613, Q8JG64, P29413, Q18040, Q5NVI9, P18031, Q3ZBH0, O48709, Q17Q06, Q14697, P31579, Q90Y57, Q58FK9, Q503W7	43	2123	2587	1.19022
GOTERM_MF_ALL	GO:0016787~hydrolase activity	17	34.6939	0.00750027	P12613, Q05319, Q90611, Q8R429, Q92177, P04040, Q3ZBT1, Q06A37, P41245, P18031, Q14697, P22700, P33434, P31579, Q503W7, P50282, Q7KN62	43	540	2587	1.89401
InterPro
Category	Term	Count	%	PValue	Genes	List Total	Pop Hits	Pop Total	Fold Enrichment
INTERPRO	IPR002423:Chaperonin Cpn60/TCP-1	6	12.2449	1.77096e-07	P80317, P12613, O77622, O02649, P48643, Q3ZBH0	47	10	2945	37.5957
INTERPRO	IPR017998:Chaperone, tailless complex polypeptide 1	5	10.2041	6.20676e-06	P80317, P12613, O77622, P48643, Q3ZBH0	47	9	2945	34.8109
INTERPRO	IPR002194:Chaperonin TCP-1, conserved site	5	10.2041	6.20676e-06	P80317, P12613, O77622, P48643, Q3ZBH0	47	9	2945	34.8109
INTERPRO	IPR006026:Peptidase, metallopeptidases	5	10.2041	1.02265e-05	Q90611, P33434, P31579, P50282, P41245	47	10	2945	31.3298
INTERPRO	IPR018487:Hemopexin/matrixin, repeat	4	8.16327	6.90694e-05	Q90611, P33434, P50282, P41245	47	6	2945	41.773
INTERPRO	IPR000585:Hemopexin/matrixin	4	8.16327	6.90694e-05	Q90611, P33434, P50282, P41245	47	6	2945	41.773
INTERPRO	IPR018486:Hemopexin/matrixin, conserved site	4	8.16327	6.90694e-05	Q90611, P33434, P50282, P41245	47	6	2945	41.773
INTERPRO	IPR002477:Peptidoglycan binding-like	4	8.16327	6.90694e-05	Q90611, P33434, P50282, P41245	47	6	2945	41.773
INTERPRO	IPR000562:Type II fibronectin, collagen-binding	4	8.16327	0.000189184	Q90611, P33434, P50282, P41245	47	8	2945	31.3298
INTERPRO	IPR001818:Peptidase M10A and M12B, matrixin and adamalysin	4	8.16327	0.000189184	Q90611, P33434, P50282, P41245	47	8	2945	31.3298
INTERPRO	IPR006025:Peptidase M, neutral zinc metallopeptidases, zinc-binding site	5	10.2041	0.000440758	Q90611, P33434, P31579, P50282, P41245	47	24	2945	13.0541
SP_PIR_Keywords
Category	Term	Count	%	PValue	Genes	List Total	Pop Hits	Pop Total	Fold Enrichment
SP_PIR_KEYWORDS	Chaperone	10	20.4082	3.37805e-06	Q04619, A5A6K9, P80317, P12613, O77622, O02649, P48643, P29413, Q5NVI9, Q3ZBH0	49	81	3010	7.58377
SP_PIR_KEYWORDS	atp-binding	17	34.6939	4.01728e-05	A5A6K9, Q04619, P12613, Q9H0A0, Q8R429, Q3ZBT1, Q06A37, Q3ZBH0, P80317, Q63644, O48709, O77622, P22700, O02649, P48643, Q503W7, Q7KN62	49	342	3010	3.05347
SP_PIR_KEYWORDS	calcium	10	20.4082	0.000178501	Q90611, P22700, P33434, Q8R429, P29413, P83094, Q90Y57, Q92177, P50282, P41245	49	132	3010	4.65368
SP_PIR_KEYWORDS	collagen degradation	4	8.16327	0.00020162	Q90611, P33434, P50282, P41245	49	8	3010	30.7143
SP_PIR_KEYWORDS	metalloproteinase	4	8.16327	0.000422424	Q90611, P33434, P50282, P41245	49	10	3010	24.5714
SP_PIR_KEYWORDS	zymogen	6	12.2449	0.000773947	Q05319, Q90611, P33434, P31579, P50282, P41245	49	47	3010	7.84195
SP_PIR_KEYWORDS	nucleotide-binding	17	34.6939	0.000815809	A5A6K9, Q04619, P12613, Q9H0A0, Q8R429, Q3ZBT1, Q06A37, Q3ZBH0, P80317, Q63644, O48709, O77622, P22700, O02649, P48643, Q503W7, Q7KN62	49	440	3010	2.37338
SP_PIR_KEYWORDS	hydrolase	15	30.6122	0.00219935	Q05319, P12613, Q90611, Q8R429, Q92177, Q3ZBT1, Q06A37, P41245, P18031, Q14697, P22700, P33434, P31579, P50282, Q7KN62	49	390	3010	2.36264
SP_PIR_KEYWORDS	metalloprotease	5	10.2041	0.00568602	Q90611, P33434, P31579, P50282, P41245	49	46	3010	6.67702
SP_PIR_KEYWORDS	extracellular matrix	4	8.16327	0.0125102	Q90611, P33434, P50282, P41245	49	31	3010	7.92627
SP_PIR_KEYWORDS	Protease	7	14.2857	0.0222707	Q05319, Q90611, P33434, P31579, Q92177, P50282, P41245	49	140	3010	3.07143
SP_PIR_KEYWORDS	disulfide bond	9	18.3673	0.0238753	Q8JG64, Q05319, Q90611, P33434, Q8R429, P29413, Q90Y57, P50282, P41245	49	225	3010	2.45714
SP_PIR_KEYWORDS	phosphoprotein	25	51.0204	0.0337503	A5A6K9, Q9H0A0, P26686, Q8R429, Q02790, P83094, P04040, Q3ZBT1, Q06A37, O43432, P80317, Q63644, Q9UNZ2, O77622, P33434, P22700, O35226, Q9VPH7, Q9V5M3, Q7KN62, Q04619, Q7JUY7, P12613, Q5NVI9, P18031	49	1090	3010	1.40891
SP_PIR_KEYWORDS	signal	10	20.4082	0.0351907	Q8JG64, Q90611, Q14697, P33434, P31579, P29413, P83094, Q90Y57, P50282, P41245	49	288	3010	2.13294
SP_PIR_KEYWORDS	zinc	9	18.3673	0.0931095	Q63644, Q90611, P33434, P31579, P29413, Q9V5M3, Q5NVI9, P50282, P41245	49	296	3010	1.86776

## Sheet: F. margolisi Down
Probes showing mfx of MS (downregulated)
GENE ONTOLOGY
Category	Term	Count	%	PValue	Genes	List Total	Pop Hits	Pop Total	Fold Enrichment
GOTERM_BP_ALL	GO:0007005~mitochondrion organization	5	5.49451	0.00860949	O94581, Q9WVA2, Q9USJ9, Q9Y1A3, P30536	69	30	2452	5.92271
GOTERM_BP_ALL	GO:0055114~oxidation reduction	12	13.1868	0.040167	Q32QL6, Q9N2J2, P0CB79, Q27712, Q9VCI5, P51589, Q3T0C2, Q1HPL8, Q802G6, Q6UWP2, Q9N2W7, Q5U583	69	223	2452	1.91226
GOTERM_CC_ALL	GO:0005576~extracellular region	17	18.6813	1.28032e-05	P28798, P16291, P26037, Q9VL86, P08897, P04069, P35588, Q29458, P23785, P00741, P00765, P00763, Q1HQF8, Q6UWP2, Q65474, P04881, Q495T6	86	146	2584	3.49857
GOTERM_CC_ALL	GO:0016021~integral to membrane	32	35.1648	0.00484723	Q9JIP7, Q8WNR0, O13737, Q6GNY6, Q96HH6, Q6Y1H2, P52569, Q8WTV0, Q5REV9, Q8IY26, Q6DRM0, Q7ZUB3, Q11124, Q1LZ71, Q80WK7, Q9VRJ8, Q9CX13, Q5U583, O95436, Q6TCG8, Q5R6I6, Q8JHF0, Q9VCI5, P30825, P30536, Q2KJD2, O16796, B2KI79, Q9CQG6, Q1HQF8, Q8MSF5, Q495T6	86	612	2584	1.57106
GOTERM_CC_ALL	GO:0016020~membrane	45	49.4505	0.00526792	Q9JIP7, Q8WNR0, O13737, Q2VPU4, Q6GNY6, Q96HH6, Q6Y1H2, P00428, Q1HPL8, P52569, Q9N2W7, Q8WTV0, Q5REV9, Q8IY26, Q6DRM0, P0CB79, Q7ZUB3, Q27712, Q11124, Q1LZ71, Q80WK7, Q9VRJ8, Q9CX13, Q5U583, O95436, Q6TCG8, Q5R6I6, Q8JHF0, Q9VCI5, P52174, Q9WVA2, P30825, P30536, Q9Y1A3, Q2KJD2, O94581, O16796, Q9N2J2, B2KI79, Q9CQG6, P51589, Q1HQF8, P10696, Q8MSF5, Q495T6	86	976	2584	1.38534
GOTERM_CC_ALL	GO:0044429~mitochondrial part	16	17.5824	0.00738393	Q9V9Z1, Q2VPU4, Q9W021, Q9VCI5, Q9WVA2, Q9VXB5, Q1HPL8, P00428, Q9USJ9, Q9Y1A3, P30536, Q9N2W7, O94581, Q9N2J2, P0CB79, P10735	86	232	2584	2.07217
GOTERM_CC_ALL	GO:0033279~ribosomal subunit	6	6.59341	0.00816484	Q9V9Z1, Q9W021, Q9W237, Q9USJ9, Q9VXB5, P10735	86	39	2584	4.62254
GOTERM_CC_ALL	GO:0005840~ribosome	8	8.79121	0.0105295	Q9V9Z1, Q9W021, Q58DW3, Q9NB33, Q9W237, Q9USJ9, Q9VXB5, P10735	86	75	2584	3.20496
GOTERM_CC_ALL	GO:0044425~membrane part	40	43.956	0.0117084	Q9JIP7, Q8WNR0, O13737, Q6GNY6, Q96HH6, Q6Y1H2, Q1HPL8, P52569, Q9N2W7, Q8WTV0, Q5REV9, Q8IY26, Q6DRM0, P0CB79, Q7ZUB3, Q27712, Q11124, Q1LZ71, Q80WK7, Q9VRJ8, Q9CX13, Q5U583, O95436, Q6TCG8, Q5R6I6, Q8JHF0, Q9VCI5, P30825, P30536, Q9Y1A3, Q2KJD2, O94581, O16796, B2KI79, Q9CQG6, P51589, Q1HQF8, P10696, Q8MSF5, Q495T6	86	870	2584	1.38145
GOTERM_CC_ALL	GO:0005615~extracellular space	6	6.59341	0.0135443	P23785, P28798, P00765, P00763, Q1HQF8, Q9VL86	86	44	2584	4.09725
GOTERM_CC_ALL	GO:0005762~mitochondrial large ribosomal subunit	4	4.3956	0.0167339	Q9V9Z1, Q9W021, Q9USJ9, Q9VXB5	86	17	2584	7.06977
GOTERM_CC_ALL	GO:0070469~respiratory chain	5	5.49451	0.021564	O94581, P0CB79, Q9VCI5, Q1HPL8, Q9N2W7	86	33	2584	4.5525
GOTERM_CC_ALL	GO:0005743~mitochondrial inner membrane	9	9.89011	0.0411619	O94581, Q9N2J2, P0CB79, Q9VCI5, Q9WVA2, P00428, Q1HPL8, Q9Y1A3, Q9N2W7	86	120	2584	2.25349
GOTERM_MF_ALL	GO:0070011~peptidase activity, acting on L-amino acid peptides	13	14.2857	0.000683044	P34528, P16291, Q42456, Q9VL86, P08897, P04069, P35588, O16796, P00741, P00765, P00763, O88623, Q495T6	72	152	2587	3.07301
GOTERM_MF_ALL	GO:0003735~structural constituent of ribosome	8	8.79121	0.000856513	Q9V9Z1, Q9W021, Q58DW3, Q9NB33, Q9W237, Q9USJ9, Q9VXB5, P10735	72	58	2587	4.95594
GOTERM_MF_ALL	GO:0004252~serine-type endopeptidase activity	6	6.59341	0.0023104	P35588, P00741, P00765, P16291, P00763, P08897	72	35	2587	6.15952
GOTERM_MF_ALL	GO:0022891~substrate-specific transmembrane transporter activity	10	10.989	0.0167503	Q5REV9, O94581, Q8WNR0, Q5R6I6, Q80WK7, P00428, P30825, Q9Y1A3, P52569, O95436	72	146	2587	2.461
GOTERM_MF_ALL	GO:0016705~oxidoreductase activity, acting on paired donors, with incorporation or reduction of molecular oxygen	4	4.3956	0.0295653	Q32QL6, Q9N2J2, Q27712, P51589	72	25	2587	5.74889
InterPro
Category	Term	Count	%	PValue	Genes	List Total	Pop Hits	Pop Total	Fold Enrichment
INTERPRO	IPR001314:Peptidase S1A, chymotrypsin	6	6.59341	0.0003183	P35588, P00741, P00765, P16291, P00763, P08897	86	22	2945	9.33932
INTERPRO	IPR018114:Peptidase S1/S6, chymotrypsin/Hap, active site	6	6.59341	0.000490874	P35588, P00741, P00765, P16291, P00763, P08897	86	24	2945	8.56105
INTERPRO	IPR001254:Peptidase S1 and S6, chymotrypsin/Hap	6	6.59341	0.000599787	P35588, P00741, P00765, P16291, P00763, P08897	86	25	2945	8.2186
SP_PIR_Keywords
Category	Term	Count	%	PValue	Genes	List Total	Pop Hits	Pop Total	Fold Enrichment
SP_PIR_KEYWORDS	disulfide bond	20	21.978	2.21993e-05	P28798, P16291, Q9WVA2, Q9Y1A3, Q42456, Q9VL86, P08897, Q5REV9, O94581, P35588, Q29458, P23785, P00741, P0CB79, P00765, Q5REA8, P00763, P10696, Q495T6, O95436	91	225	3010	2.94017
SP_PIR_KEYWORDS	membrane	43	47.2527	6.3292e-05	Q9JIP7, Q8WNR0, O13737, Q2VPU4, Q6GNY6, Q96HH6, Q6Y1H2, P00428, Q1HPL8, P52569, Q9N2W7, Q8WTV0, Q5REV9, Q8IY26, Q6DRM0, P0CB79, Q7ZUB3, Q27712, Q11124, Q1LZ71, Q80WK7, Q9VRJ8, Q9CX13, Q5U583, O95436, Q6TCG8, Q5R6I6, Q8JHF0, Q9VCI5, P52174, Q9WVA2, P30825, P30536, Q9Y1A3, Q2KJD2, O16796, B2KI79, Q9CQG6, P51589, Q1HQF8, P10696, Q8MSF5, Q495T6	91	828	3010	1.71776
SP_PIR_KEYWORDS	Serine protease	8	8.79121	8.37794e-05	O16796, P35588, P00741, P34528, P00765, P16291, P00763, P08897	91	37	3010	7.15177
SP_PIR_KEYWORDS	Secreted	13	14.2857	0.000101049	P28798, P23785, Q29458, P35588, P00741, P00765, P16291, P00763, Q6UWP2, Q9VL86, P08897, Q495T6, P04069	91	113	3010	3.80531
SP_PIR_KEYWORDS	ribonucleoprotein	13	14.2857	0.000130624	Q9V9Z1, Q9Y4Y9, Q9W021, P26037, Q58DW3, Q9NB33, Q9VXB5, Q9USJ9, Q9W237, Q65474, P04881, P10735, P62321	91	116	3010	3.7069
SP_PIR_KEYWORDS	transmembrane	32	35.1648	0.000297149	Q9JIP7, Q8WNR0, O13737, Q6GNY6, Q96HH6, Q6Y1H2, P52569, Q8WTV0, Q5REV9, Q8IY26, Q6DRM0, Q7ZUB3, Q11124, Q1LZ71, Q80WK7, Q9VRJ8, Q9CX13, Q5U583, O95436, Q6TCG8, Q5R6I6, Q8JHF0, Q9VCI5, P30825, P30536, Q2KJD2, O16796, B2KI79, Q9CQG6, Q1HQF8, Q8MSF5, Q495T6	91	570	3010	1.85695
SP_PIR_KEYWORDS	serine proteinase	5	5.49451	0.000434814	P00741, P00765, P16291, P00763, P08897	91	13	3010	12.7219
SP_PIR_KEYWORDS	Protease	13	14.2857	0.000765762	P34528, P16291, Q42456, Q9VL86, P08897, P04069, P35588, O16796, P00741, P00765, P00763, O88623, Q495T6	91	140	3010	3.07143
SP_PIR_KEYWORDS	ribosomal protein	8	8.79121	0.00437397	Q9V9Z1, Q9W021, Q58DW3, Q9NB33, Q9W237, Q9USJ9, Q9VXB5, P10735	91	70	3010	3.78022
SP_PIR_KEYWORDS	glycoprotein	21	23.0769	0.00536492	Q9JIP7, P28798, P34528, P16291, Q6Y1H2, P30825, P52569, Q42456, Q8WTV0, Q5REV9, O16796, Q29458, P23785, P00741, Q7ZUB3, Q11124, Q1LZ71, Q80WK7, P10696, Q495T6, O95436	91	371	3010	1.87228
SP_PIR_KEYWORDS	metalloprotein	4	4.3956	0.0129738	Q27712, P10696, P00428, P04069	91	17	3010	7.78281
SP_PIR_KEYWORDS	mitochondrion	17	18.6813	0.0260718	Q9V9Z1, Q32QL6, Q2VPU4, Q9W021, Q9VCI5, Q9WVA2, Q9VXB5, Q1HPL8, P00428, Q9USJ9, Q9Y1A3, P30536, Q9N2W7, O94581, Q9N2J2, P0CB79, P10735	91	321	3010	1.75174
SP_PIR_KEYWORDS	hydrolase	19	20.8791	0.0368342	P34528, P16291, Q9VL86, Q42456, P08897, P04069, Q8IY26, O16796, P35588, Q29458, B2KI79, P00741, P00765, Q21882, P00763, P10696, O88623, Q8MSF5, Q495T6	91	390	3010	1.61144
SP_PIR_KEYWORDS	mitochondrion inner membrane	7	7.69231	0.0439381	P0CB79, Q9VCI5, Q9WVA2, P00428, Q1HPL8, Q9Y1A3, Q9N2W7	91	87	3010	2.66136
SP_PIR_KEYWORDS	respiratory chain	4	4.3956	0.0450523	P0CB79, P00428, Q1HPL8, Q9N2W7	91	27	3010	4.90028

## Sheet: F. margolisi UP
Probes showing mfx of MS (upregulated)
GENE ONTOLOGY
Category	Term	Count	%	PValue	Genes	List Total	Pop Hits	Pop Total	Fold Enrichment
GOTERM_BP_ALL	GO:0006457~protein folding	17	17.3469	5.54058e-10	A5A6K9, Q04619, Q8BK64, P12613, Q02790, P29413, Q5NVI9, Q5ZJ54, Q3ZBH0, Q9NB32, P80317, Q5ZJK8, O77622, O02649, P48643, O95433, Q7Z1E6	78	77	2452	6.94039
GOTERM_BP_ALL	GO:0019538~protein metabolic process	36	36.7347	0.000431034	A5A6K9, O08605, Q05319, P49819, P18238, Q02790, Q92177, P04040, Q9NB32, P80317, Q5ZJK8, O77622, O02649, P48643, P55035, Q4P331, P59998, O95433, Q04619, P41374, Q8BGD9, P12613, Q8BK64, P29413, P48729, Q5NVI9, Q3ZBH0, Q5ZJ54, O16797, P02993, O18413, P31579, O42587, Q7Z1E6, Q6TGS6, Q9UBS0	78	672	2452	1.68407
GOTERM_BP_ALL	GO:0051258~protein polymerization	4	4.08163	0.00218308	P09642, P59998, Q27U48, P68370	78	9	2452	13.9715
GOTERM_BP_ALL	GO:0007017~microtubule-based process	8	8.16327	0.00255152	O16797, P41374, P12613, Q9VJE5, P09642, P59998, Q27U48, P68370	78	61	2452	4.12274
GOTERM_BP_ALL	GO:0034622~cellular macromolecular complex assembly	9	9.18367	0.0041499	P41374, P05661, P53997, P26686, Q02790, P09642, P59998, Q27U48, P68370	78	84	2452	3.36813
GOTERM_BP_ALL	GO:0006461~protein complex assembly	8	8.16327	0.0210844	P05661, Q05713, Q02790, P09642, P59998, P04040, Q27U48, P68370	78	90	2452	2.7943
GOTERM_BP_ALL	GO:0046496~nicotinamide nucleotide metabolic process	4	4.08163	0.023107	Q93092, Q9GUM2, P00349, P54385	78	20	2452	6.28718
GOTERM_BP_ALL	GO:0006769~nicotinamide metabolic process	4	4.08163	0.023107	Q93092, Q9GUM2, P00349, P54385	78	20	2452	6.28718
GOTERM_BP_ALL	GO:0009987~cellular process	70	71.4286	0.0302141	P49819, P18238, Q15286, Q9NB32, P68370, Q5ZJK8, O77622, P22700, Q8NF91, Q5VIY5, O74362, P59998, Q9NHE5, P12613, Q27580, Q922R8, Q75NA5, Q5NVI9, Q3ZBH0, Q5ZJ54, O16797, O18413, Q9VJE5, Q9UBS0, Q34947, P05661, O08605, A5A6K9, Q5RBA5, Q05319, P26686, Q02790, P83094, Q868Z9, Q11067, P00349, Q17QG2, Q92177, P04040, Q2KI95, Q14498, Q9GUM2, P80317, P83916, P53997, P54731, P48643, O02649, P55035, Q17770,…	78	1988	2452	1.1069
GOTERM_BP_ALL	GO:0045333~cellular respiration	5	5.10204	0.0349188	P49819, P18238, P54385, P04040, Q34947	78	40	2452	3.92949
GOTERM_BP_ALL	GO:0051049~regulation of transport	5	5.10204	0.0439548	P54731, Q05713, Q96PH1, P83094, Q9NHE5	78	43	2452	3.65534
GOTERM_CC_ALL	GO:0005832~chaperonin-containing T-complex	4	4.08163	0.000263302	P80317, P12613, P48643, Q3ZBH0	80	5	2584	25.84
GOTERM_CC_ALL	GO:0005829~cytosol	15	15.3061	0.0023904	P41374, Q04619, Q8BK64, P12613, P48729, P04040, O35552, Q3ZBH0, P68370, O16797, P80317, P54731, O77622, P48643, O95433	80	200	2584	2.4225
GOTERM_CC_ALL	GO:0005856~cytoskeleton	14	14.2857	0.00304837	P05661, Q17QG2, P42639, Q2KI95, P68370, Q14498, P18603, Q8NF91, P83916, Q9VJE5, P09642, P59998, Q6NVA9, Q27U48	80	183	2584	2.47104
GOTERM_CC_ALL	GO:0005874~microtubule	6	6.12245	0.0037178	Q9VJE5, P09642, P59998, Q17QG2, Q27U48, P68370	80	35	2584	5.53714
GOTERM_CC_ALL	GO:0005788~endoplasmic reticulum lumen	5	5.10204	0.00539818	Q922R8, Q17770, P29413, Q11067, Q7Z1E6	80	24	2584	6.72917
GOTERM_CC_ALL	GO:0005737~cytoplasm	60	61.2245	0.0175571	P49819, P18238, Q15286, P31948, P42639, P68370, Q9NB32, Q9UNZ2, Q5ZJK8, O77622, P22700, Q8NF91, Q1JPB0, P59998, Q6PF69, Q9NHE5, P12613, Q922R8, Q75NA5, Q3ZBH0, Q5ZJ54, O16797, O18413, Q9VJE5, O42587, Q6NVA9, Q68F62, Q9UBS0, Q34947, P05661, A5A6K9, Q5RBA5, Q02790, Q11067, Q17QG2, Q92177, P04040, Q2KI95, P80317, P54731, P48643, O02649, Q17770, Q4P331, O95433, Q86U42, Q04619, P41374, Q8BK64, P29413,…	80	1628	2584	1.19042
GOTERM_CC_ALL	GO:0044446~intracellular organelle part	36	36.7347	0.0408355	P05661, P26686, P49819, P18238, Q02790, Q11067, Q17QG2, P04040, P68370, Q14498, Q9UNZ2, P83916, P54731, Q8NF91, P22700, O02649, P48643, O74362, Q17770, P59998, O44081, Q9NHE5, Q63528, Q86U42, P12613, Q922R8, P29413, Q75NA5, O16797, Q9VJE5, P09642, P54385, Q7Z1E6, Q34947, Q9UBS0, Q27U48	80	889	2584	1.30799
GOTERM_MF_ALL	GO:0051082~unfolded protein binding	15	15.3061	2.45509e-10	A5A6K9, Q04619, P12613, P29413, Q5NVI9, Q5ZJ54, Q3ZBH0, Q9NB32, P80317, Q5ZJK8, O77622, Q05713, P48643, O02649, Q7Z1E6	87	50	2587	8.92069
GOTERM_MF_ALL	GO:0032555~purine ribonucleotide binding	33	33.6735	7.6129e-06	A5A6K9, O08605, P05661, Q15286, Q02790, Q9NB32, P68370, P80317, Q5ZJK8, O77622, P22700, O02649, P48643, Q4P331, Q04619, P41374, P12613, O08582, Q58DC5, P48729, O35552, Q3ZBH0, Q5ZJ54, P02993, O18413, P18603, O42587, P09642, P54385, Q6NVA9, Q6TGS6, Q9UBS0, Q27U48	87	453	2587	2.16617
GOTERM_MF_ALL	GO:0001883~purine nucleoside binding	27	27.551	0.000188418	O08605, A5A6K9, P05661, P49819, Q02790, Q9NB32, P80317, Q5ZJK8, P22700, O77622, P48643, O02649, Q4P331, Q04619, P12613, P48729, O35552, Q5ZJ54, Q3ZBH0, O18413, P18603, O42587, Q96PH1, P54385, Q6NVA9, Q6TGS6, Q9UBS0	87	387	2587	2.07458
GOTERM_MF_ALL	GO:0005524~ATP binding	25	25.5102	0.000428438	P05661, A5A6K9, Q04619, O08605, P12613, Q02790, P48729, O35552, Q3ZBH0, Q9NB32, Q5ZJ54, P80317, P18603, Q5ZJK8, O18413, O77622, P22700, O02649, P48643, Q4P331, O42587, P54385, Q6NVA9, Q6TGS6, Q9UBS0	87	361	2587	2.05925
GOTERM_MF_ALL	GO:0005515~protein binding	54	55.102	0.00226188	P05547, P31948, P42639, P68370, Q9NB32, Q9UNZ2, Q5ZJK8, O77622, P22700, Q8NF91, P59998, P12613, Q27580, Q5NVI9, Q3ZBH0, Q5ZJ54, O16797, O18413, Q9VJE5, Q6NVA9, O08605, A5A6K9, P05661, Q5RBA5, P26686, Q02790, Q868Z9, P83094, Q17QG2, Q92177, P04040, Q2KI95, Q14498, P80317, P54731, P53997, P83916, O02649, P48643, P55035, O95433, O44081, Q63528, Q86U42, Q04619, P41374, Q8BK64, P29413, P48729, O35552,…	87	1191	2587	1.34822
GOTERM_MF_ALL	GO:0003924~GTPase activity	7	7.14286	0.00227083	P02993, O08582, Q15286, Q58DC5, P09642, Q27U48, P68370	87	42	2587	4.95594
GOTERM_MF_ALL	GO:0005525~GTP binding	10	10.2041	0.00518225	P02993, P41374, O08582, Q02790, Q15286, Q58DC5, P09642, P54385, Q27U48, P68370	87	100	2587	2.97356
GOTERM_MF_ALL	GO:0017111~nucleoside-triphosphatase activity	13	13.2653	0.0143186	P02993, P05661, P12613, O18413, O08582, P22700, Q15286, Q58DC5, Q4P331, O42587, P09642, Q27U48, P68370	87	180	2587	2.14757
GOTERM_MF_ALL	GO:0016860~intramolecular oxidoreductase activity	4	4.08163	0.0172149	Q9GUM2, Q922R8, Q17770, Q11067	87	17	2587	6.99662
GOTERM_MF_ALL	GO:0005488~binding	78	79.5918	0.039064	P05547, P49819, P18238, Q15286, P31948, P42639, Q9NB32, P68370, Q9UNZ2, Q5ZJK8, O77622, P22700, Q8NF91, Q5VIY5, O74362, P59998, Q9NHE5, P12613, O08582, Q27580, Q75NA5, Q5NVI9, Q5ZJ54, Q3ZBH0, O16797, Q71R50, O18413, Q9VJE5, O42587, Q6NVA9, Q9UBS0, P05661, O08605, A5A6K9, Q5RBA5, P26686, Q02790, P83094, Q868Z9, P00349, Q17QG2, Q92177, P04040, Q2KI95, Q9GUM2, Q14498, P80317, P83916, P53997, P54731,…	87	2123	2587	1.0925
InterPro
Category	Term	Count	%	PValue	Genes	List Total	Pop Hits	Pop Total	Fold Enrichment
INTERPRO	IPR002423:Chaperonin Cpn60/TCP-1	9	9.18367	3.41846e-11	P80317, P12613, Q5ZJK8, O77622, O02649, P48643, Q5ZJ54, Q9NB32, Q3ZBH0	95	10	2945	27.9
INTERPRO	IPR002194:Chaperonin TCP-1, conserved site	8	8.16327	9.23759e-10	P80317, P12613, Q5ZJK8, O77622, P48643, Q5ZJ54, Q9NB32, Q3ZBH0	95	9	2945	27.5556
INTERPRO	IPR017998:Chaperone, tailless complex polypeptide 1	8	8.16327	9.23759e-10	P80317, P12613, Q5ZJK8, O77622, P48643, Q5ZJ54, Q9NB32, Q3ZBH0	95	9	2945	27.5556
SP_PIR_Keywords
Category	Term	Count	%	PValue	Genes	List Total	Pop Hits	Pop Total	Fold Enrichment
SP_PIR_KEYWORDS	Chaperone	16	16.3265	2.01045e-08	A5A6K9, Q04619, Q8BK64, P12613, P29413, Q5NVI9, Q5ZJ54, Q3ZBH0, Q9NB32, P80317, Q5ZJK8, O77622, P48643, O02649, O95433, Q7Z1E6	98	81	3010	6.06702
SP_PIR_KEYWORDS	nucleotide-binding	31	31.6327	2.46946e-05	A5A6K9, O08605, P05661, Q15286, Q9NB32, P68370, P80317, Q5ZJK8, O77622, P22700, O02649, P48643, Q4P331, Q04619, P12613, O08582, Q58DC5, P48729, O35552, Q3ZBH0, Q5ZJ54, P02993, O18413, P18603, O42587, P09642, P54385, Q6NVA9, Q6TGS6, Q9UBS0, Q27U48	98	440	3010	2.16396
SP_PIR_KEYWORDS	atp-binding	24	24.4898	0.000359969	O08605, A5A6K9, Q04619, P05661, P12613, P48729, O35552, Q5ZJ54, Q9NB32, Q3ZBH0, P80317, P18603, Q5ZJK8, O18413, O77622, P22700, O02649, P48643, Q4P331, O42587, P54385, Q6NVA9, Q6TGS6, Q9UBS0	98	342	3010	2.15539
SP_PIR_KEYWORDS	cytoplasm	38	38.7755	0.00130222	P05661, A5A6K9, Q5RBA5, Q02790, P31948, Q92177, Q17QG2, P00349, P42639, Q2KI95, Q9NB32, P80317, Q5ZJK8, O77622, Q8NF91, Q1JPB0, P48643, Q4P331, P59998, O95433, Q6PF69, Q86U42, Q04619, P12613, Q8BK64, P48729, Q3ZBH0, Q5ZJ54, P02993, O16797, Q93092, P18603, O18413, Q9VJE5, O42587, Q28IV8, Q6NVA9, Q6TGS6	98	728	3010	1.60322
SP_PIR_KEYWORDS	microtubule	6	6.12245	0.00235471	Q9VJE5, P09642, P59998, Q17QG2, Q27U48, P68370	98	30	3010	6.14286
SP_PIR_KEYWORDS	gtp-binding	8	8.16327	0.0286645	P02993, O08582, Q15286, Q58DC5, P09642, P54385, Q27U48, P68370	98	93	3010	2.64209
SP_PIR_KEYWORDS	stress response	4	4.08163	0.0320438	Q04619, A5A6K9, Q8BK64, O95433	98	22	3010	5.58442
SP_PIR_KEYWORDS	actin-binding	6	6.12245	0.0373117	P05661, P05547, Q8NF91, Q9VJE5, P59998, P42639	98	58	3010	3.17734
SP_PIR_KEYWORDS	Redox-active center	4	4.08163	0.0493417	P49819, Q922R8, Q17770, Q11067	98	26	3010	4.72527
