# Supplementary material for: Effects of the vertically transmitted microsporidian Facilispora margolisi and the parasiticide emamectin benzoate on salmon lice (Lepeophtheirus salmonis)
Source: BMC Genomics. 2017 Aug 17;18:630. doi: 10.1186/s12864-017-4040-8 (PMC5561633; doi:10.1186/s12864-017-4040-8)
Supplement: Supplementary file 3 — Interaction of microsporidia and EMB within k-means clustering. (XLSX 95 kb) [file 12864_2017_4040_MOESM3_ESM.xlsx]

## Sheet: Cluster A - Red
Spot ID	Contig ID	FC (MS- EMB vs MS- control)	FC (MS+ control vs MS- control)	FC (MS+ EMB vs MS- control)	FC (MS+ EMB vs MS- EMB)	FC (MS+ EMB vs MS+ control)	Gene	Description	GeneID	SwissProt Accession
C192R065	5735485	1.87678	1.74517	1.9392	1.03326	1.11118	xMSS1	26S protease regulatory subunit 7	399327	P46472
C006R156	5729156	2.00658	2.25272	1.71252	-1.17171	-1.31544		26S protease regulatory subunit 8	33105	O18413
C015R110	5723362	1.95403	1.81837	1.7301	-1.12943	-1.05102		Aldehyde dehydrogenase X, mitochondrial	100174654	Q5R6B5
C052R147	5734887	1.6776	1.33621	1.18789	-1.41225	-1.12486	FACE-1	CAAX prenyl protease 1 homolog	230709	Q80W54
C214R138	5736172	1.94501	2.09305	2.1693	1.11532	1.03643		Calreticulin	41166	P29413
C205R164	5728756	1.8577	2.07634	2.19126	1.17956	1.05535		Calreticulin	41166	P29413
C194R077	5735003	1.82314	1.96693	2.27811	1.24955	1.15821		Calreticulin	41166	P29413
C217R170	5735003	1.77674	1.97665	2.06168	1.16037	1.04302		Calreticulin	41166	P29413
C189R164	5728842	1.68877	1.70717	1.51032	-1.11815	-1.13033	ERj3p	DnaJ homolog subfamily B member 11		P81999
C265R039	5722128	1.40982	1.72678	1.44668	1.02615	-1.19362	eIF-2-gamma	Eukaryotic translation initiation factor 2 subunit 3	418597	Q5ZMS3
C236R073	5739388	1.54877	1.59228	1.3523	-1.14528	-1.17746		F-actin-capping protein subunit beta isoforms 1 and 2	396418	P14315
C237R071	5723077	1.83208	1.72162	1.77507	-1.03212	1.03105	Fzr	Fizzy-related protein homolog	56371	Q9R1K5
C168R066	5728017	1.25759	1.73304	1.41032	1.12145	-1.22883	RACK	Guanine nucleotide-binding protein subunit beta-2-like 1		O42249
C219R166	5739548	1.84577	1.78205	1.65938	-1.11232	-1.07392		Luc7-like protein 3	67684	Q5SUF2
C021R020	5732800	1.65747	1.13855	1.06059	-1.56279	-1.0735	SMAP-4	Major facilitator superfamily domain-containing protein 1		Q9H3U5
C099R074	5732997	1.65495	1.40104	1.39132	-1.18948	-1.00699		Nicalin-1	336844	Q6NZ07
C191R139	5731364	1.75493	1.74284	1.65398	-1.06104	-1.05372		Notchless protein homolog 1	509793	Q58D20
C230R001	5726178	1.84419	1.46793	1.73116	-1.06529	1.17932	PheRS	Phenylalanyl-tRNA synthetase alpha chain	692329	Q1JPX3
C228R137	5738699	1.68167	1.93644	1.55577	-1.08092	-1.24468		Protein CLP1 homolog	1269532	Q7QJW7
C212R100	5726716	1.4909	1.53312	1.51852	1.01853	-1.00962		Protein FAM49A	421949	Q5ZI04
C013R095	5736098	1.53377	1.56763	1.19046	-1.28838	-1.31683		Protein SEC13 homolog	110379	Q9D1M0
C169R040	5734976	1.75306	1.82171	1.66908	-1.05031	-1.09145		Protein SET	41844	P53997
C191R009	5728470	1.152	1.57572	1.07042	-1.07621	-1.47207		Putative phospholipase B-like 2 15 kDa form		Q3TCN2
C040R162	5730911	1.53774	1.48229	1.2853	-1.1964	-1.15326	Aurora-A	Serine/threonine-protein kinase 6	397925	Q91820
C204R035	5728345	1.73356	1.75934	1.71841	-1.00881	-1.02382		Splicing factor, arginine/serine-rich 7	507066	Q3T106
C262R089	5722488	2.09923	1.84992	2.43679	1.1608	1.31724	STI1	Stress-induced-phosphoprotein 1	10963	P31948
C102R104	5731827	1.74247	1.3775	1.30735	-1.33283	-1.05366		UDP-glucose 4-epimerase	74246	Q8R059
C135R037	5736562	2.01	2.53353	1.18034	-1.70289	-2.14643		UNKNOWN
C135R071	5735762	1.65761	1.5018	1.278	-1.29704	-1.17512		UNKNOWN
C200R009	5740873	1.55773	1.57628	1.00889	-1.54401	-1.56239		UNKNOWN
C069R169	5735052	1.52687	1.4671	1.27663	-1.19602	-1.14919		UNKNOWN
C200R021	5735347	1.85585	1.50198	1.67646	-1.107	1.11617		WD repeat-containing protein 92	103784	Q8BGF3

## Sheet: Cluster B - Blue
Spot ID	Contig ID	FC (MS- EMB vs MS- control)	FC (MS+ control vs MS- control)	FC (MS+ EMB vs MS- control)	FC (MS+ EMB vs MS- EMB)	FC (MS+ EMB vs MS+ control)	Gene	Description	GeneID	SwissProt Accession
C162R144	5731187	1.26006	-1.15819	-1.8494	-2.33035	-1.5968		Abhydrolase domain-containing protein 10, mitochondrial	100171612	Q5REX5
C214R007	5731187	1.12513	-1.26592	-2.12736	-2.39355	-1.68049		Abhydrolase domain-containing protein 10, mitochondrial	100171612	Q5REX5
C036R034	5732832	-1.49419	-1.65364	-6.78705	-4.5423	-4.1043		Anionic trypsin-1	24691	P00762
C199R079	5732832	-1.53654	-1.70787	-7.35524	-4.78689	-4.30667		Anionic trypsin-1	24691	P00762
C047R025	5737470	-1.63618	-1.38969	-5.22694	-3.1946	-3.76122	AQP-9	Aquaporin-9	366	O43315
C053R141	5737470	-1.53063	-1.25229	-4.34429	-2.83823	-3.46906	AQP-9	Aquaporin-9	366	O43315
C026R161	5733464	-1.15754	-1.35746	-3.74516	-3.23546	-2.75894		Carboxypeptidase B		P04069
C074R104	5728020	-1.05453	-1.26702	-2.36093	-2.23884	-1.86338		Carboxypeptidase B		P04069
C088R011	5733464	1.02012	-1.04927	-2.8185	-2.87521	-2.68614		Carboxypeptidase B		P04069
C142R074	5733131	-1.22046	-1.34647	-4.67499	-3.83053	-3.47202		Carboxypeptidase B		P04069
C184R041	5733131	-1.25801	-1.3891	-4.69078	-3.72873	-3.37684		Carboxypeptidase B		P04069
C205R034	5730474	1.38707	-1.69589	-2.58249	-3.58211	-1.5228		Carboxypeptidase B		P04069
C223R111	5728020	-1.08485	-1.14316	-2.3174	-2.13614	-2.02718		Carboxypeptidase B		P04069
C009R120	5730884	-1.19531	-1.46898	-4.85174	-4.05899	-3.30279		Cathepsin D		O93428
C176R163	5730884	-1.34521	-1.6244	-6.24366	-4.64141	-3.84367		Cathepsin D		O93428
C020R036	5733086	-1.32184	-1.25084	-3.23157	-2.44474	-2.58352		Cathepsin L light chain		Q26636
C118R037	5738273	1.04382	-1.17509	-3.39897	-3.54793	-2.89252		Chymotrypsin A chain C		P00766
C039R001	5732866	-1.30781	-1.41077	-3.13811	-2.3995	-2.2244		Chymotrypsin BI		Q00871
C065R065	5723751	-1.28174	-1.60431	-3.77211	-2.94296	-2.35123		Chymotrypsin BI		Q00871
C213R138	5723751	-1.20911	-1.2817	-3.32748	-2.75201	-2.59615		Chymotrypsin BI		Q00871
C213R156	5732866	-1.16927	-1.29879	-3.15727	-2.70021	-2.43093		Chymotrypsin BI		Q00871
C071R020	5737977	1.1943	-1.06136	-2.00751	-2.39758	-1.89146		COesterase, Carboxylesterase.
C221R124	5736545	1.0493	-1.04783	-2.43038	-2.5502	-2.31945		COesterase, Carboxylesterase.
C093R121	5739376	1.05142	-1.23694	-3.42921	-3.60553	-2.77232	HC	Collagenase		P08897
C172R018	5736479	-1.14278	-1.29406	-2.95145	-2.58269	-2.28077		Cytochrome P450 2J2	1573	P51589
C121R160	5730205	-1.129	-1.11854	-2.55786	-2.26559	-2.28678		Euk_Ferritin, Eukaryotic Ferritin (Euk_Ferritin) domain. Ferritins are the primary iron storage proteins of most living organisms and members of a broad superfamily of ferritin-like diiron-carboxylate proteins. The iron-free (apoferritin) ferritin molecule is a protein shell composed of 24 protein chains arranged in 432 symmetry. Iron storage involves the uptake of iron (II) at the protein shell,…
C177R165	5733348	-1.18236	-1.42231	-3.31378	-2.80268	-2.32985		GILT-like protein C02D5.2	176203	P34276
C223R078	5733348	-1.17349	-1.40084	-3.13015	-2.6674	-2.23448		GILT-like protein C02D5.2	176203	P34276
C087R159	5736524	-1.14917	-1.52249	-3.45115	-3.00318	-2.26678	PEPI	Granulin-7		P28798
C209R006	5736524	-1.09206	-1.47626	-3.22776	-2.95566	-2.18644	PEPI	Granulin-7		P28798
C118R088	5730190	-1.15627	1.10458	-2.47554	-2.14096	-2.73444	HB	Hypodermin-B		P35588
C079R052	5733089	1.00241	1.10057	-2.43834	-2.44422	-2.68357		Legumain		Q4R4T8
C100R117	5731469	1.00955	-1.1784	-3.60529	-3.63972	-3.05948		Ovochymase-1	341350	Q7RTY7
C091R068	5733494	-1.2177	-1.38546	-2.85974	-2.34848	-2.06411		Phospholipase A2 isozymes PA3A/PA3B/PA5		P16354
C242R116	5732424	1.01524	-1.15476	-2.87466	-2.91847	-2.48939		PI-PLC X domain-containing protein 3	239318	Q8BLJ3
C264R076	5732424	-1.10045	-1.20283	-3.40464	-3.09387	-2.83053		PI-PLC X domain-containing protein 3	239318	Q8BLJ3
C112R135	5732912	-1.12882	-1.34321	-2.95634	-2.61896	-2.20095	PP11	Placental protein 11	8909	P21128
C158R157	5732912	-1.10343	-1.24063	-2.89576	-2.62434	-2.3341	PP11	Placental protein 11	8909	P21128
C080R027	5733397	-1.38936	-1.48891	-3.68461	-2.65202	-2.47471		Putative serine protease K12H4.7	176136	P34528
C110R135	5730691	-1.03423	-1.23888	-3.63652	-3.51617	-2.93534		Solute carrier family 15 member 1		Q9JIP7
C012R041	5730556	-1.17427	-1.31294	-2.90401	-2.47304	-2.21184		Trypsin-1		P00765
C025R065	5730556	-1.10995	-1.33306	-2.95674	-2.66385	-2.21801		Trypsin-1		P00765
C035R118	5727526	1.22462	1.08045	-2.70338	-3.31062	-2.92086		Trypsin-1		P00765
C064R094	5730222	1.21257	1.01047	-2.70436	-3.27922	-2.73268		Trypsin-1		P00765
C096R167	5738703	-1.50325	-1.71664	-7.98283	-5.31036	-4.65025		Trypsin-1		P00765
C152R115	5731500	-1.24688	-1.57238	-4.62522	-3.70943	-2.94155		Trypsin-1		P00765
C172R033	5732614	-1.42564	-1.64135	-4.80018	-3.36705	-2.92453		Trypsin-1		P00765
C180R118	5730577	1.24313	1.13318	-2.07362	-2.57777	-2.3498		Trypsin-1		P00765
C202R075	5732614	-1.27991	-1.48138	-5.25111	-4.10271	-3.54474		Trypsin-1		P00765
C219R119	5731073	-1.28108	-1.21686	-5.49892	-4.29242	-4.51894		Trypsin-1		P00765
C264R056	5730203	-1.14579	-1.2137	-3.00004	-2.61831	-2.4718		Trypsin-1		P00765
C090R136	5732637	-1.53594	-1.32199	-4.35228	-2.83362	-3.29222		Uncharacterized protein C03F11.3	180812	Q11124
C050R072	5732954	-1.26788	-1.20852	-3.6519	-2.88033	-3.02179		UNKNOWN
C095R024	5738002	-1.09362	-1.14265	-3.72145	-3.40286	-3.25686		UNKNOWN
C097R136	5733511	-1.11652	-1.54886	-3.60291	-3.22691	-2.32617		UNKNOWN
C103R001	5733190	-1.11525	-1.4752	-3.47167	-3.11292	-2.35335		UNKNOWN
C109R100	5732395	-1.11638	-1.74471	-4.49713	-4.0283	-2.57759		UNKNOWN
C110R032	5737036	-1.25893	-1.67787	-4.84781	-3.85073	-2.88926		UNKNOWN
C127R144	5732390	-1.22379	-1.15609	-3.26386	-2.66701	-2.82319		UNKNOWN
C134R112	5738425	-1.2704	-1.81706	-6.25185	-4.92117	-3.44064		UNKNOWN
C148R010	5736892	-1.40986	-1.58163	-5.53221	-3.92394	-3.49778		UNKNOWN
C201R161	5737024	-1.19934	1.02005	-3.03565	-2.5311	-3.09652		UNKNOWN
C202R136	5732072	-1.02477	-1.29295	-3.68684	-3.59772	-2.85149		UNKNOWN
C206R139	5732395	-1.06101	-1.41202	-4.37021	-4.11891	-3.09501		UNKNOWN
C217R089	5737036	-1.26797	-1.70689	-5.176	-4.08211	-3.03241		UNKNOWN
C225R028	5738425	1.09261	-1.47094	-3.53121	-3.85822	-2.40065		UNKNOWN

## Sheet: Cluster C - Brown
Spot ID	Contig ID	FC (MS- EMB vs MS- control)	FC (MS+ control vs MS- control)	FC (MS+ EMB vs MS- control)	FC (MS+ EMB vs MS- EMB)	FC (MS+ EMB vs MS+ control)	Gene	Description	GeneID	SwissProt Accession
C206R115	5732860	2.28431	1.4018	-1.07398	-2.4533	-1.5055		Legumain	19141	O89017
C167R002	5730825	1.46697	1.109	-1.47354	-2.16165	-1.63416	LACS 4	Long-chain-fatty-acid--CoA ligase 4	2182	O60488
C243R100	5722195	1.04269	1.01821	-2.12982	-2.22074	-2.16859		Putative serine protease K12H4.7	176136	P34528
C199R124	5739557	1.68165	1.21141	-1.84641	-3.10501	-2.23675		Transmembrane serine protease 8	30943	Q9QYZ9
C031R084	5740067	1.71165	1.51958	-1.23071	-2.10655	-1.87017		UNKNOWN
C127R070	5727092	1.51211	2.55726	-1.36586	-2.06533	-3.49285		UNKNOWN
C193R065	5727986	4.46971	4.56316	5.43004	1.21485	1.18997		UNKNOWN
C171R148	5732069	1.27443	1.20909	-1.73215	-2.20751	-2.09432		Zinc carboxypeptidase A 1	4817137	Q29NC4

## Sheet: Cluster D - Grey
Spot ID	Contig ID	FC (MS- EMB vs MS- control)	FC (MS+ control vs MS- control)	FC (MS+ EMB vs MS- control)	FC (MS+ EMB vs MS- EMB)	FC (MS+ EMB vs MS+ control)	Gene	Description	GeneID	SwissProt Accession
C082R121	5724903	-1.57846	-1.53031	-1.67097	-1.05861	-1.09192	ACP	Acyl carrier protein, mitochondrial	38154	Q94519
C030R101	5726020	-1.09235	-1.37189	1.22928	1.3428	1.68643	AlaRS	Alanyl-tRNA synthetase, cytoplasmic	693023	P21894
C193R090	5723467	-1.43262	-1.59547	-1.20449	1.1894	1.3246		Alpha-actinin, sarcomeric	31166	P18091
C164R060	5732326	-1.10347	-1.30309	1.19085	1.31407	1.55178		Cytochrome P450 3A9		P51538
C240R013	5730873	-1.52611	-1.53896	-1.32901	1.14831	1.15797		ELAV-like protein 4	1996	P26378
C015R055	5729990	-1.10072	-1.34233	1.23012	1.35402	1.65122	Protein dicer-1	Endoribonuclease Dcr-1	42693	Q9VCU9
C043R044	5724441	-1.40916	-1.67924	-1.68187	-1.19353	-1.00157	eIF3a	Eukaryotic translation initiation factor 3 subunit A	6033979	B0W6N3
C051R055	5736132	-1.199	-1.10431	1.26371	1.51519	1.39553		GPI transamidase component PIG-T		Q969N2
C215R073	5735469	-1.52918	-1.30473	-1.19488	1.27978	1.09193		Interleukin enhancer-binding factor 3	84472	Q9JIL3
C028R114	5722206	-1.25025	-1.60011	-1.14143	1.09534	1.40185		La-related protein	53567	Q9VAW5
C181R114	5721831	-1.47031	-1.58512	-1.24563	1.18037	1.27254		Myosin heavy chain, muscle		P05661
C067R066	5727620	-1.33329	-1.79189	-1.19421	1.11647	1.50048		Myosin heavy chain, muscle		P05661
C171R078	5727323	-1.25825	-1.57386	1.0929	1.37514	1.72007		NUC, DNA/RNA non-specific endonuclease; prokaryotic and eukaryotic double- and single-stranded DNA and RNA endonucleases also present in phosphodiesterases. They exists as monomers and homodimers..
C114R081	5727323	-1.02125	-1.27132	1.3178	1.3458	1.67535		NUC, DNA/RNA non-specific endonuclease; prokaryotic and eukaryotic double- and single-stranded DNA and RNA endonucleases also present in phosphodiesterases. They exists as monomers and homodimers..
C209R169	5729988	-1.04325	-1.23916	1.22979	1.28298	1.5239		Nucleolar GTP-binding protein 2	230737	Q99LH1
C076R150	5729517	1.01444	-1.30528	1.22047	1.2031	1.59306		Probable RNA-binding protein 19	9904	Q9Y4C8
C083R088	5731182	-1.11767	-1.63018	1.03815	1.16031	1.69238	PDI	Protein disulfide-isomerase	100173809	Q5R5B6
C180R045	5730677	-1.12607	-1.31846	1.19346	1.34392	1.57354		Protein ovo		P51521
C185R069	5730677	-1.13193	-1.3111	1.27319	1.44116	1.66928		Protein ovo		P51521
C246R113	5727157	-1.54457	-1.28942	-1.06868	1.4453	1.20655		Talin-1	7094	Q9Y490
C118R094	5725178	-1.13463	-1.65035	-1.04642	1.0843	1.57714		Titin		A2ASS6
C192R083	5722844	-1.43998	-1.34842	1.04722	1.50798	1.4121	TnT	Troponin T		Q9XZ71
C079R067	5722844	-1.38962	-1.40748	1.09584	1.52281	1.54238	TnT	Troponin T		Q9XZ71
C148R003	5721787	-1.35449	-1.23367	1.1642	1.57691	1.43624	TnT	Troponin T		Q9XZ71
C182R071	5724307	-1.73136	-2.31197	-1.87874	-1.08512	1.2306		Tryp_SPc, Trypsin-like serine protease; Many of these are synthesized as inactive precursor zymogens that are cleaved during limited proteolysis to generate their active forms. Alignment contains also inactive enzymes that have substitutions of the catalytic triad residues..
C003R057	5724307	-1.68826	-1.73341	-1.45975	1.15654	1.18747		Tryp_SPc, Trypsin-like serine protease; Many of these are synthesized as inactive precursor zymogens that are cleaved during limited proteolysis to generate their active forms. Alignment contains also inactive enzymes that have substitutions of the catalytic triad residues..
C159R036	5729957	-1.15445	-1.22771	1.2446	1.43683	1.52801		Ubiquitin sp|P63051.1|UBIQ_FELCA RecName: Full=Ubiquitin sp|Q865C5.2|UBIQ_CAMDR RecName: Full=Ubiquitin sp|Q867C2.2|UBIQ_GORGO RecName: Full=Ubiquitin sp|Q867C3.2|UBIQ_PANTR RecName: Full=Ubiquitin sp|Q867C4.2|UBIQ_PONPY RecName: Full=Ubiquitin sp|Q8MKD1.2|UBIQ_HORSE RecName: Full=Ubiquitin sp|P62974.1|UBIQ_PIG RecName: Full=Ubiquitin sp|P62989.1|UBIQ_RAT RecName: Full=Ubiquitin sp|P62972.1|UBIQ_…	403722; 612529	P63049
C258R047	5729957	-1.04422	-1.22776	1.29709	1.35445	1.59251		Ubiquitin sp|P63051.1|UBIQ_FELCA RecName: Full=Ubiquitin sp|Q865C5.2|UBIQ_CAMDR RecName: Full=Ubiquitin sp|Q867C2.2|UBIQ_GORGO RecName: Full=Ubiquitin sp|Q867C3.2|UBIQ_PANTR RecName: Full=Ubiquitin sp|Q867C4.2|UBIQ_PONPY RecName: Full=Ubiquitin sp|Q8MKD1.2|UBIQ_HORSE RecName: Full=Ubiquitin sp|P62974.1|UBIQ_PIG RecName: Full=Ubiquitin sp|P62989.1|UBIQ_RAT RecName: Full=Ubiquitin sp|P62972.1|UBIQ_…	403722; 612529	P63049
C140R028	5727410	-1.58782	-2.01249	-1.71199	-1.0782	1.17553		UNKNOWN
C037R071	5736079	-1.92461	-1.58877	-1.69259	1.13708	-1.06535		UNKNOWN
C195R110	5727410	-1.62231	-1.98468	-1.52034	1.06707	1.30542		UNKNOWN
C125R048	5732097	-1.79641	-1.50446	-1.49345	1.20286	1.00738		UNKNOWN
C133R059	5729087	-1.36187	-1.80211	-1.46373	-1.07479	1.23118		UNKNOWN
C096R049	5727673	-1.49431	-1.64972	-1.41826	1.05362	1.1632		UNKNOWN
C133R022	5723435	-1.32617	-1.89412	-1.39978	-1.05551	1.35315		UNKNOWN
C116R090	5733421	-1.29831	-1.61212	-1.34262	-1.03413	1.20073		UNKNOWN
C079R058	5736654	-1.5891	-1.68866	-1.33946	1.18638	1.2607		UNKNOWN
C147R088	5735520	-1.50572	-1.63558	-1.30308	1.1555	1.25516		UNKNOWN
C081R069	5727582	-1.50971	-1.42758	-1.2602	1.19799	1.13282		UNKNOWN
C183R079	5722718	-1.62393	-1.61459	-1.25878	1.29008	1.28266		UNKNOWN
C083R116	5723331	-1.56838	-1.47386	-1.24944	1.25526	1.17961		UNKNOWN
C020R152	5725199	-1.70991	-1.40715	-1.21975	1.40186	1.15364		UNKNOWN
C068R113	5730747	-1.34018	-1.61246	-1.21227	1.10552	1.33012		UNKNOWN
C202R125	5734439	-1.48822	-1.56609	-1.18963	1.25099	1.31645		UNKNOWN
C244R019	5721849	-1.72349	-1.27422	-1.18474	1.45474	1.07553		UNKNOWN
C139R052	5721849	-1.74449	-1.25339	-1.18073	1.47747	1.06154		UNKNOWN
C043R121	5732022	-1.28372	-1.5102	-1.15309	1.11329	1.3097		UNKNOWN
C219R114	5725199	-1.67639	-1.10392	-1.10796	1.51304	-1.00366		UNKNOWN
C114R065	5733954	-1.20745	-1.69478	-1.05394	1.14565	1.60805		UNKNOWN
C163R100	5727202	1.00291	-1.67034	1.01471	1.01177	1.69492		UNKNOWN
C049R071	5724141	-1.32028	-1.46482	1.02484	1.35308	1.5012		UNKNOWN
C180R033	5731080	-1.22149	-1.51919	1.02601	1.25326	1.5587		UNKNOWN
C117R169	5723915	-1.18021	-1.48961	1.05328	1.24309	1.56897		UNKNOWN
C169R131	5727633	-1.30587	-1.47953	1.1159	1.45722	1.65101		UNKNOWN
C150R013	5724141	-1.32121	-1.49304	1.12377	1.48474	1.67784		UNKNOWN
C195R149	5735413	-1.39915	-1.48504	1.12984	1.58082	1.67786		UNKNOWN
C108R124	5733700	-1.34787	-1.18266	1.14154	1.53864	1.35005		UNKNOWN
C158R145	5734288	-1.0715	-1.34322	1.14542	1.22732	1.53855		UNKNOWN
C248R053	5724968	-1.34441	-1.33604	1.156	1.55414	1.54447		UNKNOWN
C087R022	5735413	-1.30966	-1.37751	1.1601	1.51935	1.59806		UNKNOWN
C078R073	5727618	-1.09226	-1.28518	1.17612	1.28463	1.51152		UNKNOWN
C236R159	5730999	-1.21395	-1.34758	1.2074	1.46572	1.62707		UNKNOWN
C201R094	5734866	-1.31885	-1.26293	1.24241	1.63855	1.56908		UNKNOWN
C163R152	5733363	-1.1137	-1.22559	1.24498	1.38654	1.52584		UNKNOWN
C156R061	5730999	-1.22621	-1.4204	1.30686	1.60247	1.85626		UNKNOWN
C234R041	5722022	-1.16629	-1.21723	1.31865	1.53793	1.60509		UNKNOWN
C256R047	5730184	-1.11345	-1.47898	1.14154	1.27105	1.68831		VWD, von Willebrand factor (vWF) type D domain. Von Willebrand factor contains several type D domains: D1 and D2 are present within the N-terminal propeptide whereas the remaining D domains are required for multimerisation.
C047R006	5722284	-1.1901	-1.53818	-1.10281	1.07915	1.39478		WD repeat-containing protein 3	10885	Q9UNX4

## Sheet: Cluster E - Green
Spot ID	Contig ID	FC (MS- EMB vs MS- control)	FC (MS+ control vs MS- control)	FC (MS+ EMB vs MS- control)	FC (MS+ EMB vs MS- EMB)	FC (MS+ EMB vs MS+ control)	Gene	Description	GeneID	SwissProt Accession
C051R054	5730068	1.0939	-1.11487	1.48313	1.35581	1.6535		Aldehyde dehydrogenase family 8 member A1	64577	Q9H2A2
C026R088	5727802	-1.27158	-1.32391	1.16777	1.48491	1.54602		ATG13, Autophagy-related protein 13. Members of this family of phosphoproteins are involved in cytoplasm to vacuole transport (Cvt), and more specifically in Cvt vesicle formation. They are probably involved in the switching machinery regulating the conversion between the Cvt pathway and autophagy. Finally, ATG13 is also required for glycogen storage.
C188R048	5722701	-1.27984	1.03579	1.37636	1.76151	1.3288		BAG domain-containing protein Samui	692383	Q9BLJ6
C104R031	5731046	-1.23994	-1.17026	1.24049	1.53813	1.45169		Calcium-transporting ATPase sarcoplasmic/endoplasmic reticulum type	1276852	Q7PPA5
C231R130	5731046	-1.21116	-1.13176	1.24387	1.50653	1.40775		Calcium-transporting ATPase sarcoplasmic/endoplasmic reticulum type	1276852	Q7PPA5
C213R158	5723857	-1.38858	-1.00465	1.36992	1.90224	1.37628		Candida_ALS, Candida agglutinin-like protein (ALS). This family consists of several agglutinin-like proteins from different Candida species. ALS genes of Candida albicans encode a family of cell-surface glycoproteins with a three-domain structure. Each Als protein has a relatively conserved N-terminal domain, a central domain consisting of a tandemly repeated motif, and a serine-threonine-rich C-…
C223R006	5723857	-1.23109	1.02905	1.40514	1.72985	1.36547		Candida_ALS, Candida agglutinin-like protein (ALS). This family consists of several agglutinin-like proteins from different Candida species. ALS genes of Candida albicans encode a family of cell-surface glycoproteins with a three-domain structure. Each Als protein has a relatively conserved N-terminal domain, a central domain consisting of a tandemly repeated motif, and a serine-threonine-rich C-…
C031R064	5731208	-1.06879	-1.03306	1.80912	1.93357	1.86893		Catalase		Q64405
C182R072	5731208	-1.01903	1.07008	1.91238	1.94879	1.78714		Catalase		Q64405
C058R051	5731619	1.00465	-1.07787	1.4117	1.40516	1.52163		CD109 antigen	235505	Q8R422
C071R086	5727263	-1.17437	1.0293	1.38752	1.62946	1.34803	Dpxt	Chorion peroxidase heavy chain	42131	Q9VEG6
C161R065	5732974	-1.12293	1.08448	1.54485	1.73475	1.4245	HAF	Coagulation factor XIIa light chain		Q04962
C165R168	5722511	-1.18118	1.0899	1.39668	1.64972	1.28147	HAF	Coagulation factor XIIa light chain		Q04962
C033R054	5732488	-1.11341	-1.05774	1.6277	1.81229	1.72168		Collagen alpha-1(II) chain	397738	Q91717
C211R150	5732488	-1.10735	-1.04729	1.6248	1.79923	1.70164		Collagen alpha-1(II) chain	397738	Q91717
C106R110	5731216	-1.17613	-1.18649	1.28235	1.50821	1.52149		Cyclin-C	1274085	Q7QB13
C113R032	5726062	-1.01425	-1.15136	1.33804	1.35711	1.54057		Dihydroorotase		Q91437
C220R153	5726062	-1.06737	-1.26211	1.2885	1.37531	1.62623		Dihydroorotase		Q91437
C119R076	5726663	1.05832	1.01166	1.75229	1.65573	1.73209	DJ-2	DnaJ homolog subfamily A member 1		Q95JF4
C183R037	5730873	-1.1381	-1.18235	1.47597	1.6798	1.74511		ELAV-like protein 4	1996	P26378
C033R169	5726384	-1.30237	-1.13071	1.26339	1.6454	1.42852		Excitatory amino acid transporter 2	20511	P43006
C180R124	5726384	-1.281	-1.19906	1.50625	1.9295	1.80608		Excitatory amino acid transporter 2	20511	P43006
C196R011	5721953	-1.12817	1.07244	1.48075	1.67053	1.38072		F-box only protein 25	364637	Q641X7
C198R118	5721912	-1.07066	1.10575	1.66235	1.77981	1.50337	G6PD	Glucose-6-phosphate 1-dehydrogenase	32974	P12646
C172R015	5738905	1.16388	-1.00118	1.53474	1.31864	1.53656		Headcase short protein	43604	Q9N2M8
C128R046	5731383	-1.10332	-1.12045	1.39679	1.54111	1.56504		Heat shock 70 kDa protein cognate 3	32133	P29844
C129R145	5732353	1.02875	-1.12412	1.44199	1.40169	1.62097	HSP81-1	Heat shock protein 81-1	835341	P27323
C166R109	5722570	-1.26412	-1.08806	1.30399	1.6484	1.41883	Histidase	Histidine ammonia-lyase	3034	P42357
C103R101	5722929	1.03303	1.02936	1.78099	1.72404	1.73018		Kinesin-like protein Klp10A	32049	Q960Z0
C191R036	5728622	-1.0923	1.0992	1.79942	1.9655	1.63703		KU, BPTI/Kunitz family of serine protease inhibitors. Serine protease inhibitors. One member of the family is encoded by an alternatively-spliced form of Alzheimers amyloid beta-protein.
C094R008	5739003	-1.1059	-1.17465	1.35072	1.49376	1.58662	LPO	Lactoperoxidase	280844	P80025
C077R081	5724520	-1.10186	-1.13783	1.40553	1.5487	1.59926	gp330	Low-density lipoprotein receptor-related protein 2	4036	P98164
C127R022	5723858	-1.27898	-1.10157	1.44101	1.84302	1.58738		Mucin, Mucin-like glycoprotein. This family of trypanosomal proteins resemble vertebrate mucins. The protein consists of three regions. The N and C terminii are conserved between all members of the family, whereas the central region is not well conserved and contains a large number of threonine residues which can be glycosylated. Indirect evidence suggested that these genes might encode the core …
C173R149	5721926	-1.29638	-1.10568	1.26382	1.63838	1.39737		Muscle M-line assembly protein unc-89		O01761
C127R038	5721943	-1.40682	-1.01218	1.3963	1.96435	1.41331		Myosin heavy chain, muscle		P05661
C140R060	5722777	-1.69525	-1.07847	1.31003	2.22082	1.41282		Myosin heavy chain, muscle		P05661
C190R078	5722777	-1.4826	1.01313	1.52341	2.25861	1.50366		Myosin heavy chain, muscle		P05661
C054R024	5724724	-1.10968	-1.06439	1.78022	1.97547	1.89485		Myosin light chain alkali		Q24756
C151R134	5724724	-1.25562	-1.17629	1.34007	1.68261	1.5763		Myosin light chain alkali		Q24756
C105R159	5725848	-1.11299	1.05523	1.39696	1.55481	1.32384		NADPH oxidase 5	79400	Q96PH1
C192R007	5725848	-1.18015	1.05347	1.37657	1.62456	1.30671		NADPH oxidase 5	79400	Q96PH1
C040R033	5725088	-1.53813	-1.42487	1.22883	1.8901	1.75093	Syne-1	Nesprin-1		Q8NF91
C135R059	5725088	-1.50696	-1.49627	1.32225	1.99259	1.97845	Syne-1	Nesprin-1		Q8NF91
C256R156	5730909	-1.10196	-1.05465	1.59088	1.75309	1.67781	NEC 2	Neuroendocrine convertase 2	100171744	Q5REC2
C262R019	5730909	-1.07557	-1.00077	1.7199	1.84987	1.72122	NEC 2	Neuroendocrine convertase 2	100171744	Q5REC2
C018R148	5730717	-1.14161	1.02874	1.35156	1.54296	1.3138	Notch 3	Notch 3 intracellular domain	18131	Q61982
C141R115	5723260	-1.02133	1.03485	1.82169	1.86055	1.76034		Otopetrin-2	92736	Q7RTS6
C063R023	5721761	-1.23262	1.09837	1.55931	1.92204	1.41966		Paladin	373898	Q8JHZ8
C020R011	5725760	1.02715	-1.02931	1.7166	1.67123	1.76692	Poly(A)-binding protein 1-A	Polyadenylate-binding protein 1-A	379896	P20965
C095R084	5730488	-1.22006	1.08244	1.58908	1.93877	1.46806		Polysacc_deac_1, Polysaccharide deacetylase. This domain is found in polysaccharide deacetylase. This family of polysaccharide deacetylases includes NodB (nodulation protein B from Rhizobium) which is a chitooligosaccharide deacetylase. It also includes chitin deacetylase from yeast, and endoxylanases which hydrolyses glucosidic bonds in xylan.
C165R094	5726275	1.14777	1.06393	1.6783	1.46223	1.57745	Malonate-semialdehyde dehydrogenase [acylating]	Probable methylmalonate-semialdehyde dehydrogenase [acylating], mitochondrial	1273463	Q7QC84
C180R061	5725346	-1.13803	1.06166	1.43965	1.63836	1.35603		Proclotting enzyme heavy chain		P21902
C056R021	5731182	1.00356	-1.32345	1.30009	1.29549	1.7206	PDI	Protein disulfide-isomerase	100173809	Q5R5B6
C132R103	5722428	-1.13863	-1.2237	1.23107	1.40174	1.50646	PCB 1	Pyruvate carboxylase 1	179616	O17732
C133R013	5724332	-1.28081	-1.04726	1.43497	1.83793	1.50279		Ras-like protein		P18262
C086R008	5722069	-1.03504	-1.08363	1.4001	1.44916	1.5172	NaBC1	Sodium bicarbonate transporter-like protein 11	83959	Q8NBS3
C038R071	5733110	-1.31686	-1.21245	1.25892	1.65782	1.52638		Sodium/calcium exchanger 1	29715	Q01728
C212R103	5733110	-1.37713	-1.28024	1.19806	1.64989	1.53381		Sodium/calcium exchanger 1	29715	Q01728
C112R108	5734936	-1.32472	-1.19691	1.18054	1.56388	1.41299	SCAN-1	Soluble calcium-activated nucleotidase 1	246272	Q8K4Y7
C210R106	5728437	-1.17198	-1.03181	1.3257	1.55369	1.36787	Tspan-17	Tetraspanin-17	509386	Q58DN3
C170R004	5726933	-1.27278	1.12476	1.48721	1.89289	1.32225		Tropomyosin		O44119
C061R075	5734884	-1.33435	1.07691	1.34446	1.79397	1.24844		Tropomyosin alpha-1 chain	100037999	P42639
C092R130	5734885	-1.28603	1.03423	1.43508	1.84555	1.38759		Tropomyosin alpha-1 chain	100037999	P42639
C083R019	5726488	-1.30834	-1.01594	1.15329	1.5089	1.17168	TnT	Troponin T		Q9XZ71
C100R125	5737052	-1.19505	-1.20925	1.30668	1.56155	1.58011		TSP1, Thrombospondin type 1 repeats. Type 1 repeats in thrombospondin-1 bind and activate TGF-beta.
C123R081	5732741	-1.05947	1.07972	1.42133	1.50585	1.31639		Tubulin beta chain		P11833
C013R036	5724297	-1.19937	-1.37926	1.16178	1.3934	1.60239		UNKNOWN
C025R034	5731343	-1.3288	1.08057	1.72613	2.29369	1.59742		UNKNOWN
C027R041	5724528	-1.23029	-1.42378	1.23152	1.51513	1.75341		UNKNOWN
C028R149	5724968	-1.31006	-1.27905	1.26687	1.65968	1.6204		UNKNOWN
C032R110	5734344	-1.0903	1.02149	1.85805	2.02583	1.81896		UNKNOWN
C034R170	5724600	1.02527	-1.22542	1.34379	1.31067	1.64671		UNKNOWN
C049R119	5737372	-1.38614	1.05213	1.28607	1.78268	1.22235		UNKNOWN
C051R133	5734471	-1.0887	-1.20195	1.26619	1.3785	1.52189		UNKNOWN
C054R013	5729948	-1.17934	1.46402	2.126	2.50727	1.45217		UNKNOWN
C058R132	5726022	-1.09094	-1.20488	1.4425	1.57368	1.73804		UNKNOWN
C062R069	5725927	1.21605	1.05747	1.67812	1.37997	1.58692		UNKNOWN
C062R102	5722065	-1.02929	1.36294	2.14792	2.21083	1.57594		UNKNOWN
C065R165	5731343	-1.327	1.22405	1.80238	2.39176	1.47247		UNKNOWN
C077R044	5727899	-1.38818	-1.22971	1.61247	2.2384	1.98287		UNKNOWN
C079R040	5727063	-1.02895	-1.10313	1.39795	1.43842	1.54213		UNKNOWN
C079R165	5725765	-1.12336	1.13215	1.57367	1.76779	1.38998		UNKNOWN
C081R104	5737763	1.17034	1.05285	1.97946	1.69134	1.8801		UNKNOWN
C081R106	5729748	-1.13285	-1.10751	1.68081	1.9041	1.86151		UNKNOWN
C084R120	5724798	-1.28452	-1.19302	1.64183	2.10896	1.95874		UNKNOWN
C091R060	5725025	-1.08921	-1.32571	1.22596	1.33533	1.62526		UNKNOWN
C095R072	5726022	-1.05066	-1.25077	1.43644	1.50921	1.79665		UNKNOWN
C100R038	5723506	-1.2348	-1.02705	1.2165	1.50214	1.24941		UNKNOWN
C100R061	5726072	-1.33324	-1.13277	1.58476	2.11286	1.79517		UNKNOWN
C114R010	5724984	-1.17702	-1.03802	1.5338	1.80531	1.5921		UNKNOWN
C116R074	5722562	-1.24852	-1.21156	1.26913	1.58454	1.53763		UNKNOWN
C120R105	5722035	-1.23472	-1.19522	1.36605	1.68669	1.63272		UNKNOWN
C123R043	5725025	-1.20358	-1.33769	1.23033	1.4808	1.6458		UNKNOWN
C124R162	5729908	-1.46439	1.09472	1.38975	2.03513	1.26951		UNKNOWN
C131R036	5737096	-1.14452	-1.1372	1.4066	1.60989	1.59958		UNKNOWN
C139R045	5734869	1.15784	-1.04558	2.06134	1.78034	2.1553		UNKNOWN
C143R056	5732433	-1.25195	1.04072	1.31139	1.64179	1.26008		UNKNOWN
C146R156	5721930	-1.04623	-1.13969	1.37769	1.44138	1.57014		UNKNOWN
C149R160	5732773	-1.18344	1.03655	1.28187	1.51702	1.23667		UNKNOWN
C150R092	5728438	-1.24336	-1.45252	1.05764	1.31502	1.53624		UNKNOWN
C152R107	5728610	-1.09601	-1.03403	1.41288	1.54853	1.46096		UNKNOWN
C155R076	5734344	1.03025	1.15541	2.14955	2.08644	1.86042		UNKNOWN
C161R089	5728161	1.02297	-1.02925	1.5239	1.48968	1.56848		UNKNOWN
C166R044	5722065	-1.2526	1.09557	1.7099	2.14181	1.56074		UNKNOWN
C175R142	5731018	-1.06305	-1.27318	1.343	1.42768	1.70989		UNKNOWN
C178R075	5723768	-1.00902	-1.147	1.32082	1.33273	1.51499		UNKNOWN
C183R105	5731018	-1.16024	-1.13337	1.30983	1.51971	1.48451		UNKNOWN
C201R120	5724528	-1.17899	-1.31364	1.43001	1.68597	1.87851		UNKNOWN
C203R091	5722098	-1.21357	1.07994	1.32019	1.60214	1.22247		UNKNOWN
C207R025	5723393	-1.01516	-1.16013	1.30065	1.32037	1.50893		UNKNOWN
C207R126	5731174	-1.20448	-1.03334	1.62244	1.9542	1.67653		UNKNOWN
C211R055	5732773	-1.3194	-1.01997	1.26682	1.67144	1.29212		UNKNOWN
C212R118	5730857	-1.06489	-1.13171	1.73021	1.84248	1.95809		UNKNOWN
C218R104	5729908	-1.61003	1.0273	1.27491	2.05264	1.24103		UNKNOWN
C225R090	5725765	-1.02285	1.1815	1.68692	1.72547	1.42778		UNKNOWN
C230R048	5726561	1.02741	-1.04643	1.72072	1.67482	1.80061		UNKNOWN
C230R168	5724984	-1.11852	1.06467	1.99769	2.23447	1.87636		UNKNOWN
C249R127	5727656	1.01259	1.07121	1.69534	1.67427	1.58264		UNKNOWN
C255R035	5731174	-1.07464	1.07598	1.88902	2.03001	1.75563		UNKNOWN
C260R048	5729696	-1.01917	1.04803	1.74489	1.77834	1.66493		UNKNOWN
C157R126	5737466	-1.09477	1.02708	1.51651	1.66023	1.47652	VGluT3	Vesicular glutamate transporter 3	563467	Q1L8X9
C039R060	5728027	-1.0037	-1.14387	1.60737	1.61331	1.83862		VWD, von Willebrand factor (vWF) type D domain. Von Willebrand factor contains several type D domains: D1 and D2 are present within the N-terminal propeptide whereas the remaining D domains are required for multimerisation.
C088R139	5730184	1.15792	1.01237	1.82467	1.57581	1.80238		VWD, von Willebrand factor (vWF) type D domain. Von Willebrand factor contains several type D domains: D1 and D2 are present within the N-terminal propeptide whereas the remaining D domains are required for multimerisation.
C102R015	5737291	1.14885	-1.07333	1.83376	1.59617	1.96824		VWD, von Willebrand factor (vWF) type D domain. Von Willebrand factor contains several type D domains: D1 and D2 are present within the N-terminal propeptide whereas the remaining D domains are required for multimerisation.
C197R124	5725472	-1.01184	-1.14231	1.56178	1.58027	1.78404		Zinc metalloproteinase nas-15	180426	P55115

## Sheet: Cluster F - Pink
Spot ID	Contig ID	FC (MS- EMB vs MS- control)	FC (MS+ control vs MS- control)	FC (MS+ EMB vs MS- control)	FC (MS+ EMB vs MS- EMB)	FC (MS+ EMB vs MS+ control)	Gene	Description	GeneID	SwissProt Accession
C241R022	5730239	1.1263	1.06484	-1.41559	-1.59438	-1.50737		40S ribosomal protein S17	39088	P17704
C211R041	5725156	1.02785	-1.12382	-1.82603	-1.87689	-1.62484	6PGL	6-phosphogluconolactonase		P85971
C098R144	5738567	1.11891	-1.05486	-1.49713	-1.67516	-1.41926		Alg6_Alg8, ALG6, ALG8 glycosyltransferase family. N-linked (asparagine-linked) glycosylation of proteins is mediated by a highly conserved pathway in eukaryotes, in which a lipid (dolichol phosphate)-linked oligosaccharide is assembled at the endoplasmic reticulum membrane prior to the transfer of the oligosaccharide moiety to the target asparagine residues. This oligosaccharide is composed of Gl…
C264R093	5733069	1.13635	-1.00431	-1.32375	-1.50424	-1.31806	Rh family type B glycoprotein B	Ammonium transporter Rh type B-B	447041	Q6DCG4
C115R166	5731961	1.05618	-1.00141	-1.59334	-1.68286	-1.59109	AIG-1	Androgen-induced gene 1 protein	51390	Q9NVV5
C257R075	5738413	1.13681	1.22623	-1.23421	-1.40307	-1.51343		Calcium channel flower	6493245	B3M9W1
C222R144	5722886	-1.18202	-1.08583	-2.20518	-1.86559	-2.03087	PtdIns synthase	CDP-diacylglycerol--inositol 3-phosphatidyltransferase	10423	O14735
C193R155	5722886	-1.28597	-1.02846	-2.19509	-1.70695	-2.13435	PtdIns synthase	CDP-diacylglycerol--inositol 3-phosphatidyltransferase	10423	O14735
C169R095	5728035	-1.01461	-1.13193	-1.65591	-1.63206	-1.46291		COG3618, Predicted metal-dependent hydrolase of the TIM-barrel fold [General function prediction only].
C023R154	5726348	-1.06308	-1.45988	-2.47214	-2.32545	-1.69339		Elongation of very long chain fatty acids protein AAEL008004	5569887	Q1HRV8
C060R159	5732657	1.07672	1.02877	-1.76288	-1.89814	-1.8136		Erythrocyte band 7 integral membrane protein	13830	P54116
C129R103	5732657	1.03003	1.05653	-1.53472	-1.58081	-1.62148		Erythrocyte band 7 integral membrane protein	13830	P54116
C215R066	5739752	1.25633	1.30043	-1.28212	-1.61078	-1.66732		Extracellular domains-containing protein CG31004	43688	Q0KHY3
C027R026	5732291	-1.05324	-1.08319	-1.81929	-1.72733	-1.67956		Ferritin subunit	5569124	P41822
C225R063	5728402	-1.12163	1.11001	-1.87707	-1.67351	-2.08358		FimD, P pilus assembly protein, porin PapC [Cell motility and secretion / Intracellular trafficking and secretion].
C206R062	5731210	-1.13376	-1.14784	-2.39796	-2.11504	-2.0891		Gamma-interferon-inducible lysosomal thiol reductase		P13284
C015R052	5731210	1.10532	1.00369	-1.5617	-1.72617	-1.56746		Gamma-interferon-inducible lysosomal thiol reductase		P13284
C230R077	5722181	1.28186	1.17356	-1.18061	-1.51338	-1.38551	GPI-MT-I	GPI mannosyltransferase 1	93183	Q9H3S5
C178R155	5739945	-1.06943	-1.07659	-2.05782	-1.92422	-1.91143		GPN-loop GTPase 3	51184	Q9UHW5
C264R133	5729020	1.00425	-1.1657	-1.95011	-1.9584	-1.67291		LDLR chaperone boca	48986	Q8T9B6
C234R169	5725317	-1.14737	-1.16284	-1.90868	-1.66352	-1.64139		Membrane magnesium transporter 1-B	779315	Q05AU4
C223R042	5733451	1.12912	-1.04481	-1.47124	-1.66121	-1.40815	CMP-NeuNAc synthetase	N-acylneuraminate cytidylyltransferase		P69060
C146R037	5723965	1.15921	1.26293	-1.25514	-1.45496	-1.58515	PAR-6 beta	Partitioning defective 6 homolog beta		Q9JK83
C111R122	5732804	1.31032	1.29532	-1.15424	-1.51241	-1.4951	CDS	Phosphatidate cytidylyltransferase, photoreceptor-specific	43950	P56079
C232R140	5732669	-1.01299	1.06492	-1.78241	-1.75956	-1.89813		Probable cysteine proteinase At3g43960	823513	Q9LXW3
C171R022	5732669	1.02184	1.07091	-1.71278	-1.75019	-1.83423		Probable cysteine proteinase At3g43960	823513	Q9LXW3
C167R063	5735287	1.40971	1.08085	-1.26527	-1.78367	-1.36757		Protein l(2)37Cc	49168	P24156
C130R012	5735287	1.29259	1.07026	-1.20995	-1.56397	-1.29496		Protein l(2)37Cc	49168	P24156
C265R140	5735083	1.47295	1.13901	-1.06585	-1.56994	-1.21401		Protein l(2)37Cc	49168	P24156
C045R147	5731294	-1.14807	-1.1868	-2.37893	-2.07211	-2.00449		Protein rolling stone	34222	O44252
C010R029	5731294	-1.03941	-1.02919	-2.0887	-2.0095	-2.02947		Protein rolling stone	34222	O44252
C234R162	5737742	1.10469	1.15609	-1.30805	-1.44499	-1.51222		Protein spinster	45380	Q9GQQ0
C207R165	5732144	-1.03339	-1.28172	-2.33372	-2.25831	-1.82077		Protein-tyrosine phosphatase-like member B	201562	Q6Y1H2
C098R037	5722812	1.14359	1.15464	-1.32924	-1.5201	-1.53479		Required for meiotic nuclear division protein 1 homolog	55005	Q9NWS8
C253R035	5735863	1.06238	1.23908	-1.49336	-1.58652	-1.8504		Solute carrier family 25 member 36	424817	Q5ZKP7
C264R110	5731033	1.16381	1.1475	-1.49008	-1.73417	-1.70986		Transmembrane protein 41 homolog	183942	O62126
C228R075	5722163	-1.01964	-1.01409	-1.63975	-1.60817	-1.61696		Transmembrane protein adipocyte-associated 1	85494	Q791F6
C113R012	5739259	1.3862	1.18354	-1.16069	-1.60896	-1.37372		tRNA-dihydrouridine synthase 4-like	71916	Q32M08
C226R107	5733337	-1.04155	-1.19911	-2.19563	-2.10805	-1.83105		UNKNOWN
C064R010	5733380	-1.11411	-1.02952	-1.9463	-1.74697	-1.89049		UNKNOWN
C177R006	5731222	1.19172	-1.2294	-1.90861	-2.27452	-1.55248		UNKNOWN
C076R160	5740792	-1.01175	-1.06093	-1.87016	-1.84845	-1.76276		UNKNOWN
C223R033	5728339	-1.01385	1.04459	-1.80538	-1.78072	-1.88589		UNKNOWN
C090R145	5724587	1.07863	-1.18664	-1.6614	-1.79203	-1.40009		UNKNOWN
C234R043	5733047	1.06477	-1.06275	-1.58851	-1.6914	-1.49472		UNKNOWN
C188R135	5722335	1.14606	1.02125	-1.43966	-1.64994	-1.47024		UNKNOWN
C031R008	5735994	1.01047	1.08062	-1.42724	-1.44219	-1.54231		UNKNOWN
C235R135	5732682	-1.0097	1.44811	-1.42501	-1.41133	-2.06358		UNKNOWN
C178R135	5740836	1.44849	1.0402	-1.39428	-2.0196	-1.45033		UNKNOWN
C186R103	5731025	1.32605	1.21931	-1.27457	-1.69014	-1.55409		UNKNOWN
C252R158	5724378	1.01852	1.24261	-1.23031	-1.2531	-1.5288		UNKNOWN
C018R005	5732071	1.35613	1.43567	-1.20418	-1.63303	-1.72881		UNKNOWN
C155R038	5735218	1.5457	1.35717	1.05347	-1.46726	-1.28829		UNKNOWN
C243R017	5726350	1.58441	1.22138	-1.09352	-1.73259	-1.3356		WD repeat-containing protein 8	59002	Q9JM98
C152R163	5730962	1.02762	1.05918	-1.55257	-1.59544	-1.64445		WW domain-containing protein tag-325	175636	P46941
