# Supplementary material for: Effects of the vertically transmitted microsporidian Facilispora margolisi and the parasiticide emamectin benzoate on salmon lice (Lepeophtheirus salmonis)
Source: BMC Genomics. 2017 Aug 17;18:630. doi: 10.1186/s12864-017-4040-8 (PMC5561633; doi:10.1186/s12864-017-4040-8)
Supplement: Supplementary file 4 — Consensus transcripts within Cluster B across L. salmonis studies. (XLSX 107 kb) [file 12864_2017_4040_MOESM4_ESM.xlsx]

## Sheet: Braden et al. Feeding
Cluster B (66 transcripts)												Starved vs fed (48h) on Atlantic, Coho, or Sockeye salmon - Braden et al., (2016)
Spot ID	Contig ID	FC (MS- EMB vs MS- control)	FC (MS+ control vs MS- control)	FC (MS+ EMB vs MS- control)	FC (MS+ EMB vs MS- EMB)	FC (MS+ EMB vs MS+ control)	Gene	Description	GeneID	SwissProt Accession		Spot ID	Contig ID	Fold change([Atl-48h] vs [Starved-48h])	Fold change([Coho-48h] vs [Starved-48h])	Fold change([Sox-48h] vs [Starved-48h])	Description	GeneID	SwissProt Accession
C012R041	5730556	-1.17427	-1.31294	-2.90401	-2.47304	-2.21184		Trypsin-1		P00765		C012R041	5730556	3.12578	1.62213	1.57804	Trypsin-1		P00765
C026R161	5733464	-1.15754	-1.35746	-3.74516	-3.23546	-2.75894		Carboxypeptidase B		P04069		C026R161	5733464	2.60292	1.46747	1.40597	Carboxypeptidase B		P04069
C035R118	5727526	1.22462	1.08045	-2.70338	-3.31062	-2.92086		Trypsin-1		P00765		C035R118	5727526	3.15224	1.49361	1.62981	Trypsin-1		P00765
C036R034	5732832	-1.49419	-1.65364	-6.78705	-4.5423	-4.1043		Anionic trypsin-1	24691	P00762		C036R034	5732832	4.92063	2.23934	2.24273	Anionic trypsin-1	24691	P00762
C064R094	5730222	1.21257	1.01047	-2.70436	-3.27922	-2.73268		Trypsin-1		P00765		C064R094	5730222	2.63028	1.21779	1.38835	Trypsin-1		P00765
C065R065	5723751	-1.28174	-1.60431	-3.77211	-2.94296	-2.35123		Chymotrypsin BI		Q00871		C065R065	5723751	2.06766	1.6503	1.49138	Chymotrypsin BI		Q00871
C074R104	5728020	-1.05453	-1.26702	-2.36093	-2.23884	-1.86338		Carboxypeptidase B		P04069		C074R104	5728020	1.50109	1.1885	1.15025	Carboxypeptidase B		P04069
C079R052	5733089	1.00241	1.10057	-2.43834	-2.44422	-2.68357		Legumain		Q4R4T8		C079R052	5733089	2.55889	-1.10687	-1.02597	Legumain		Q4R4T8
C080R027	5733397	-1.38936	-1.48891	-3.68461	-2.65202	-2.47471		Putative serine protease K12H4.7	176136	P34528		C080R027	5733397	2.56331	1.27153	1.35058	Putative serine protease K12H4.7	176136	P34528
C087R159	5736524	-1.14917	-1.52249	-3.45115	-3.00318	-2.26678	PEPI	Granulin-7		P28798		C087R159	5736524	2.52757	1.48039	1.59376	Granulin-7		P28798
C088R011	5733464	1.02012	-1.04927	-2.8185	-2.87521	-2.68614		Carboxypeptidase B		P04069		C088R011	5733464	2.44241	1.20881	1.30545	Carboxypeptidase B		P04069
C091R068	5733494	-1.2177	-1.38546	-2.85974	-2.34848	-2.06411		Phospholipase A2 isozymes PA3A/PA3B/PA5		P16354		C091R068	5733494	2.97441	1.47305	1.43812	Phospholipase A2 isozymes PA3A/PA3B/PA5		P16354
C093R121	5739376	1.05142	-1.23694	-3.42921	-3.60553	-2.77232	HC	Collagenase		P08897		C093R121	5739376	2.91699	1.44657	1.34031	Collagenase		P08897
C096R167	5738703	-1.50325	-1.71664	-7.98283	-5.31036	-4.65025		Trypsin-1		P00765		C096R167	5738703	4.71463	1.44289	1.96953	Trypsin-1		P00765
C097R136	5733511	-1.11652	-1.54886	-3.60291	-3.22691	-2.32617		UNKNOWN				C097R136	5733511	2.79899	2.21664	2.05028	UNKNOWN
C100R117	5731469	1.00955	-1.1784	-3.60529	-3.63972	-3.05948		Ovochymase-1	341350	Q7RTY7		C100R117	5731469	2.71972	1.33379	1.25355	Ovochymase-1	341350	Q7RTY7
C103R001	5733190	-1.11525	-1.4752	-3.47167	-3.11292	-2.35335		UNKNOWN				C103R001	5733190	2.77944	1.5902	1.46131	Unknown
C109R100	5732395	-1.11638	-1.74471	-4.49713	-4.0283	-2.57759		UNKNOWN				C109R100	5732395	4.64863	1.76183	2.48025	UNKNOWN
C110R135	5730691	-1.03423	-1.23888	-3.63652	-3.51617	-2.93534		Solute carrier family 15 member 1		Q9JIP7		C110R135	5730691	2.85067	1.24642	1.22194	Solute carrier family 15 member 1		Q9JIP7
C118R037	5738273	1.04382	-1.17509	-3.39897	-3.54793	-2.89252		Chymotrypsin A chain C		P00766		C118R037	5738273	4.76772	2.55944	3.22573	Chymotrypsin A chain C		P00766
C118R088	5730190	-1.15627	1.10458	-2.47554	-2.14096	-2.73444	HB	Hypodermin-B		P35588		C118R088	5730190	2.97799	1.53667	1.5624	Hypodermin-B		P35588
C127R144	5732390	-1.22379	-1.15609	-3.26386	-2.66701	-2.82319		UNKNOWN				C127R144	5732390	3.83209	1.44119	1.70455	UNKNOWN
C134R112	5738425	-1.2704	-1.81706	-6.25185	-4.92117	-3.44064		UNKNOWN				C134R112	5738425	5.32348	1.63909	2.49262	UNKNOWN
C142R074	5733131	-1.22046	-1.34647	-4.67499	-3.83053	-3.47202		Carboxypeptidase B		P04069		C142R074	5733131	3.97611	1.50001	1.48225	Carboxypeptidase B		P04069
C148R010	5736892	-1.40986	-1.58163	-5.53221	-3.92394	-3.49778		UNKNOWN				C148R010	5736892	3.05672	1.59684	1.60285	UNKNOWN
C152R115	5731500	-1.24688	-1.57238	-4.62522	-3.70943	-2.94155		Trypsin-1		P00765		C152R115	5731500	2.80226	1.17279	1.41625	Trypsin-1		P00765
C158R157	5732912	-1.10343	-1.24063	-2.89576	-2.62434	-2.3341	PP11	Placental protein 11	8909	P21128		C158R157	5732912	1.61453	1.31523	1.2869	Placental protein 11	8909	P21128
C172R018	5736479	-1.14278	-1.29406	-2.95145	-2.58269	-2.28077		Cytochrome P450 2J2	1573	P51589		C172R018	5736479	2.58919	1.56635	1.24669	Cytochrome P450 2J2	1573	P51589
C172R033	5732614	-1.42564	-1.64135	-4.80018	-3.36705	-2.92453		Trypsin-1		P00765		C172R033	5732614	2.7761	1.65394	1.59233	Trypsin-1		P00765
C177R165	5733348	-1.18236	-1.42231	-3.31378	-2.80268	-2.32985		GILT-like protein C02D5.2	176203	P34276		C177R165	5733348	3.33863	2.13178	2.87809	GILT-like protein C02D5.2	176203	P34276
C180R118	5730577	1.24313	1.13318	-2.07362	-2.57777	-2.3498		Trypsin-1		P00765		C180R118	5730577	4.02729	1.88359	1.84082	Trypsin-1		P00765
C184R041	5733131	-1.25801	-1.3891	-4.69078	-3.72873	-3.37684		Carboxypeptidase B		P04069		C184R041	5733131	4.14419	1.37697	1.37145	Carboxypeptidase B		P04069
C199R079	5732832	-1.53654	-1.70787	-7.35524	-4.78689	-4.30667		Anionic trypsin-1	24691	P00762		C199R079	5732832	5.42645	2.53993	2.50477	Anionic trypsin-1	24691	P00762
C201R161	5737024	-1.19934	1.02005	-3.03565	-2.5311	-3.09652		UNKNOWN				C201R161	5737024	3.5515	2.71526	1.46389	UNKNOWN
C202R075	5732614	-1.27991	-1.48138	-5.25111	-4.10271	-3.54474		Trypsin-1		P00765		C202R075	5732614	3.03249	1.7161	1.59796	Trypsin-1		P00765
C202R136	5732072	-1.02477	-1.29295	-3.68684	-3.59772	-2.85149		UNKNOWN				C202R136	5732072	2.07784	1.45632	1.22357	UNKNOWN
C206R139	5732395	-1.06101	-1.41202	-4.37021	-4.11891	-3.09501		UNKNOWN				C206R139	5732395	5.73167	2.03147	2.83093	UNKNOWN
C209R006	5736524	-1.09206	-1.47626	-3.22776	-2.95566	-2.18644	PEPI	Granulin-7		P28798		C209R006	5736524	2.49633	1.51842	1.55921	Granulin-7		P28798
C213R138	5723751	-1.20911	-1.2817	-3.32748	-2.75201	-2.59615		Chymotrypsin BI		Q00871		C213R138	5723751	2.70555	1.62137	1.51455	Chymotrypsin BI		Q00871
C213R156	5732866	-1.16927	-1.29879	-3.15727	-2.70021	-2.43093		Chymotrypsin BI		Q00871		C213R156	5732866	2.42696	1.71389	1.54943	Chymotrypsin BI		Q00871
C219R119	5731073	-1.28108	-1.21686	-5.49892	-4.29242	-4.51894		Trypsin-1		P00765		C219R119	5731073	2.867	1.13656	1.2827	Trypsin-1		P00765
C223R078	5733348	-1.17349	-1.40084	-3.13015	-2.6674	-2.23448		GILT-like protein C02D5.2	176203	P34276		C223R078	5733348	2.79706	2.22637	2.64077	GILT-like protein C02D5.2	176203	P34276
C225R028	5738425	1.09261	-1.47094	-3.53121	-3.85822	-2.40065		UNKNOWN				C225R028	5738425	4.568	1.64862	2.28575	UNKNOWN
C242R116	5732424	1.01524	-1.15476	-2.87466	-2.91847	-2.48939		PI-PLC X domain-containing protein 3	239318	Q8BLJ3		C242R116	5732424	2.49743	1.22029	1.31102	PI-PLC X domain-containing protein 3	239318	Q8BLJ3
C264R056	5730203	-1.14579	-1.2137	-3.00004	-2.61831	-2.4718		Trypsin-1		P00765		C264R056	5730203	2.89154	1.46991	1.46084	Trypsin-1		P00765
C264R076	5732424	-1.10045	-1.20283	-3.40464	-3.09387	-2.83053		PI-PLC X domain-containing protein 3	239318	Q8BLJ3		C264R076	5732424	2.17198	1.06469	1.32741	PI-PLC X domain-containing protein 3	239318	Q8BLJ3

## Sheet: Sutherland et al. EMB-resist
Cluster B (66 transcripts)												Atlantic L. salmonis EMB-resistant vs sensitive - (Sutherland et al., 2015)
Spot ID	Contig ID	FC (MS- EMB vs MS- control)	FC (MS+ control vs MS- control)	FC (MS+ EMB vs MS- control)	FC (MS+ EMB vs MS- EMB)	FC (MS+ EMB vs MS+ control)	Gene	Description	GeneID	SwissProt Accession		Spot ID	Contig ID	Description	FC (resistant vs sensitive)	GeneID	SwissProt Accession
C009R120	5730884	-1.19531	-1.46898	-4.85174	-4.05899	-3.30279		Cathepsin D		O93428		C065R065	5723751	Chymotrypsin BI	5.8653		Q00871
C012R041	5730556	-1.17427	-1.31294	-2.90401	-2.47304	-2.21184		Trypsin-1		P00765		C213R138	5723751	Chymotrypsin BI	4.46039		Q00871
C020R036	5733086	-1.32184	-1.25084	-3.23157	-2.44474	-2.58352		Cathepsin L light chain		Q26636		C205R034	5730474	Carboxypeptidase B	6.54039		P04069
C025R065	5730556	-1.10995	-1.33306	-2.95674	-2.66385	-2.21801		Trypsin-1		P00765		C012R041	5730556	Trypsin-1	3.84919		P00765
C039R001	5732866	-1.30781	-1.41077	-3.13811	-2.3995	-2.2244		Chymotrypsin BI		Q00871		C025R065	5730556	Trypsin-1	5.0786		P00765
C050R072	5732954	-1.26788	-1.20852	-3.6519	-2.88033	-3.02179		UNKNOWN				C009R120	5730884	Cathepsin D	6.9753		O93428
C065R065	5723751	-1.28174	-1.60431	-3.77211	-2.94296	-2.35123		Chymotrypsin BI		Q00871		C176R163	5730884	Cathepsin D	5.71411		O93428
C080R027	5733397	-1.38936	-1.48891	-3.68461	-2.65202	-2.47471		Putative serine protease K12H4.7	176136	P34528		C162R144	5731187	Abhydrolase domain-containing protein 10, mitochondrial	5.01862	100171612	Q5REX5
C091R068	5733494	-1.2177	-1.38546	-2.85974	-2.34848	-2.06411		Phospholipase A2 isozymes PA3A/PA3B/PA5		P16354		C100R117	5731469	Ovochymase-1	7.35903	341350	Q7RTY7
C093R121	5739376	1.05142	-1.23694	-3.42921	-3.60553	-2.77232	HC	Collagenase		P08897		C152R115	5731500	Trypsin-1	6.03752		P00765
C100R117	5731469	1.00955	-1.1784	-3.60529	-3.63972	-3.05948		Ovochymase-1	341350	Q7RTY7		C202R136	5732072	UNKNOWN	4.14758
C110R032	5737036	-1.25893	-1.67787	-4.84781	-3.85073	-2.88926		UNKNOWN				C127R144	5732390	UNKNOWN	2.08805
C127R144	5732390	-1.22379	-1.15609	-3.26386	-2.66701	-2.82319		UNKNOWN				C242R116	5732424	PI-PLC X domain-containing protein 3	2.13676	239318	Q8BLJ3
C148R010	5736892	-1.40986	-1.58163	-5.53221	-3.92394	-3.49778		UNKNOWN				C264R076	5732424	PI-PLC X domain-containing protein 3	2.16096	239318	Q8BLJ3
C152R115	5731500	-1.24688	-1.57238	-4.62522	-3.70943	-2.94155		Trypsin-1		P00765		C172R033	5732614	Trypsin-1	5.6403		P00765
C162R144	5731187	1.26006	-1.15819	-1.8494	-2.33035	-1.5968		Abhydrolase domain-containing protein 10, mitochondrial	100171612	Q5REX5		C202R075	5732614	Trypsin-1	5.45775		P00765
C172R018	5736479	-1.14278	-1.29406	-2.95145	-2.58269	-2.28077		Cytochrome P450 2J2	1573	P51589		C039R001	5732866	Chymotrypsin BI	5.14979		Q00871
C172R033	5732614	-1.42564	-1.64135	-4.80018	-3.36705	-2.92453		Trypsin-1		P00765		C213R156	5732866	Chymotrypsin BI	3.8325		Q00871
C176R163	5730884	-1.34521	-1.6244	-6.24366	-4.64141	-3.84367		Cathepsin D		O93428		C050R072	5732954	UNKNOWN	4.27354
C202R075	5732614	-1.27991	-1.48138	-5.25111	-4.10271	-3.54474		Trypsin-1		P00765		C020R036	5733086	Cathepsin L light chain	3.62633		Q26636
C202R136	5732072	-1.02477	-1.29295	-3.68684	-3.59772	-2.85149		UNKNOWN				C080R027	5733397	Putative serine protease K12H4.7	3.94642	176136	P34528
C205R034	5730474	1.38707	-1.69589	-2.58249	-3.58211	-1.5228		Carboxypeptidase B		P04069		C091R068	5733494	Phospholipase A2 isozymes PA3A/PA3B/PA5	2.79821		P16354
C213R138	5723751	-1.20911	-1.2817	-3.32748	-2.75201	-2.59615		Chymotrypsin BI		Q00871		C172R018	5736479	Cytochrome P450 2J2	3.17651	1573	P51589
C213R156	5732866	-1.16927	-1.29879	-3.15727	-2.70021	-2.43093		Chymotrypsin BI		Q00871		C148R010	5736892	UNKNOWN	7.16603
C217R089	5737036	-1.26797	-1.70689	-5.176	-4.08211	-3.03241		UNKNOWN				C110R032	5737036	UNKNOWN	7.21947
C242R116	5732424	1.01524	-1.15476	-2.87466	-2.91847	-2.48939		PI-PLC X domain-containing protein 3	239318	Q8BLJ3		C217R089	5737036	UNKNOWN	7.48182
C264R076	5732424	-1.10045	-1.20283	-3.40464	-3.09387	-2.83053		PI-PLC X domain-containing protein 3	239318	Q8BLJ3		C093R121	5739376	Collagenase	9.44977		P08897

## Sheet: Sutherland et al. Pacific EMB
Cluster B (66 transcripts)												Pacific pre-adult L. salmonis response to EMB (Sutherland et al., 2015)
Spot ID	Contig ID	FC (MS- EMB vs MS- control)	FC (MS+ control vs MS- control)	FC (MS+ EMB vs MS- control)	FC (MS+ EMB vs MS- EMB)	FC (MS+ EMB vs MS+ control)	Gene	Description	GeneID	SwissProt Accession		Spot ID	Contig ID	FC (EMB25 vs EMB0)	FC (EMB50 vs EMB0)	FC (EBM50 vs EBM25)	Description	GeneID	SwissProt Accession
C009R120	5730884	-1.19531	-1.46898	-4.85174	-4.05899	-3.30279		Cathepsin D		O93428		C009R120	5730884	1.1206	-5.38581	-6.03531	Cathepsin D		O93428
C012R041	5730556	-1.17427	-1.31294	-2.90401	-2.47304	-2.21184		Trypsin-1		P00765		C012R041	5730556	-1.08698	-4.59886	-4.23088	Trypsin-1		P00765
C020R036	5733086	-1.32184	-1.25084	-3.23157	-2.44474	-2.58352		Cathepsin L light chain		Q26636		C020R036	5733086	-1.25616	-5.85733	-4.6629	Cathepsin L light chain		Q26636
C025R065	5730556	-1.10995	-1.33306	-2.95674	-2.66385	-2.21801		Trypsin-1		P00765		C025R065	5730556	-1.10739	-4.82023	-4.35277	Trypsin-1		P00765
C026R161	5733464	-1.15754	-1.35746	-3.74516	-3.23546	-2.75894		Carboxypeptidase B		P04069		C026R161	5733464	-1.14184	-5.03979	-4.41373	Carboxypeptidase B		P04069
C036R034	5732832	-1.49419	-1.65364	-6.78705	-4.5423	-4.1043		Anionic trypsin-1	24691	P00762		C036R034	5732832	-1.7523	-7.26649	-4.14683	Anionic trypsin-1	24691	P00762
C039R001	5732866	-1.30781	-1.41077	-3.13811	-2.3995	-2.2244		Chymotrypsin BI		Q00871		C039R001	5732866	1.01934	-3.23399	-3.29655	Chymotrypsin BI		Q00871
C050R072	5732954	-1.26788	-1.20852	-3.6519	-2.88033	-3.02179		UNKNOWN				C050R072	5732954	-1.27175	-7.12402	-5.60173	UNKNOWN
C065R065	5723751	-1.28174	-1.60431	-3.77211	-2.94296	-2.35123		Chymotrypsin BI		Q00871		C065R065	5723751	1.0827	-3.14971	-3.4102	Chymotrypsin BI		Q00871
C080R027	5733397	-1.38936	-1.48891	-3.68461	-2.65202	-2.47471		Putative serine protease K12H4.7	176136	P34528		C080R027	5733397	1.48974	-3.86086	-5.7517	Putative serine protease K12H4.7	176136	P34528
C087R159	5736524	-1.14917	-1.52249	-3.45115	-3.00318	-2.26678	PEPI	Granulin-7		P28798		C087R159	5736524	-1.37783	-5.64147	-4.09445	Granulin-7		P28798
C088R011	5733464	1.02012	-1.04927	-2.8185	-2.87521	-2.68614		Carboxypeptidase B		P04069		C088R011	5733464	1.24197	-6.04473	-7.50736	Carboxypeptidase B		P04069
C090R136	5732637	-1.53594	-1.32199	-4.35228	-2.83362	-3.29222		Uncharacterized protein C03F11.3	180812	Q11124		C090R136	5732637	-1.66545	-10.6102	-6.37078	Uncharacterized protein C03F11.3	180812	Q11124
C091R068	5733494	-1.2177	-1.38546	-2.85974	-2.34848	-2.06411		Phospholipase A2 isozymes PA3A/PA3B/PA5		P16354		C091R068	5733494	-1.62053	-5.2576	-3.24437	Phospholipase A2 isozymes PA3A/PA3B/PA5		P16354
C093R121	5739376	1.05142	-1.23694	-3.42921	-3.60553	-2.77232	HC	Collagenase		P08897		C093R121	5739376	-1.42599	-9.21903	-6.46502	Collagenase		P08897
C096R167	5738703	-1.50325	-1.71664	-7.98283	-5.31036	-4.65025		Trypsin-1		P00765		C096R167	5738703	-1.358	-7.35953	-5.41939	Trypsin-1		P00765
C097R136	5733511	-1.11652	-1.54886	-3.60291	-3.22691	-2.32617		UNKNOWN				C097R136	5733511	-2.1528	-6.41086	-2.97792	UNKNOWN
C100R117	5731469	1.00955	-1.1784	-3.60529	-3.63972	-3.05948		Ovochymase-1	341350	Q7RTY7		C100R117	5731469	-1.41524	-9.73333	-6.87752	Ovochymase-1	341350	Q7RTY7
C103R001	5733190	-1.11525	-1.4752	-3.47167	-3.11292	-2.35335		UNKNOWN				C103R001	5733190	-1.40516	-4.8388	-3.44359	UNKNOWN
C109R100	5732395	-1.11638	-1.74471	-4.49713	-4.0283	-2.57759		UNKNOWN				C109R100	5732395	-1.58819	-9.19355	-5.7887	UNKNOWN
C110R135	5730691	-1.03423	-1.23888	-3.63652	-3.51617	-2.93534		Solute carrier family 15 member 1		Q9JIP7		C110R135	5730691	-1.22156	-6.51971	-5.33722	Solute carrier family 15 member 1		Q9JIP7
C118R037	5738273	1.04382	-1.17509	-3.39897	-3.54793	-2.89252		Chymotrypsin A chain C		P00766		C118R037	5738273	-1.14611	-7.61622	-6.64529	Chymotrypsin A chain C		P00766
C121R160	5730205	-1.129	-1.11854	-2.55786	-2.26559	-2.28678		Euk_Ferritin, Eukaryotic Ferritin (Euk_Ferritin) domain. Ferritins are the primary iron storage proteins of most living organisms and members of a broad superfamily of ferritin-like diiron-carboxylate proteins. The iron-free (apoferritin) ferritin molecule is a protein shell composed of 24 protein chains arranged in 432 symmetry. Iron storage involves the uptake of iron (II) at the protein shell,…				C121R160	5730205	-1.13019	-5.82495	-5.15396	Euk_Ferritin, Eukaryotic Ferritin (Euk_Ferritin) domain. Ferritins are the primary iron storage proteins of most living organisms and members of a broad superfamily of ferritin-like diiron-carboxylate proteins. The iron-free (apoferritin) ferritin molecule is a protein shell composed of 24 protein chains arranged in 432 symmetry. Iron storage involves the uptake of iron (II) at the protein shell,…
C127R144	5732390	-1.22379	-1.15609	-3.26386	-2.66701	-2.82319		UNKNOWN				C127R144	5732390	-1.42926	-8.32485	-5.8246	UNKNOWN
C134R112	5738425	-1.2704	-1.81706	-6.25185	-4.92117	-3.44064		UNKNOWN				C134R112	5738425	-1.63748	-9.67221	-5.90677	UNKNOWN
C142R074	5733131	-1.22046	-1.34647	-4.67499	-3.83053	-3.47202		Carboxypeptidase B		P04069		C142R074	5733131	-1.17576	-6.97435	-5.93177	Carboxypeptidase B		P04069
C148R010	5736892	-1.40986	-1.58163	-5.53221	-3.92394	-3.49778		UNKNOWN				C148R010	5736892	-1.29782	-6.4429	-4.96438	UNKNOWN
C152R115	5731500	-1.24688	-1.57238	-4.62522	-3.70943	-2.94155		Trypsin-1		P00765		C152R115	5731500	-1.71867	-9.57994	-5.57404	Trypsin-1		P00765
C158R157	5732912	-1.10343	-1.24063	-2.89576	-2.62434	-2.3341	PP11	Placental protein 11	8909	P21128		C158R157	5732912	1.0559	-5.02733	-5.30834	Placental protein 11	8909	P21128
C162R144	5731187	1.26006	-1.15819	-1.8494	-2.33035	-1.5968		Abhydrolase domain-containing protein 10, mitochondrial	100171612	Q5REX5		C162R144	5731187	1.01509	-4.74617	-4.81781	Abhydrolase domain-containing protein 10, mitochondrial	100171612	Q5REX5
C172R033	5732614	-1.42564	-1.64135	-4.80018	-3.36705	-2.92453		Trypsin-1		P00765		C172R033	5732614	-1.44019	-5.3468	-3.71256	Trypsin-1		P00765
C176R163	5730884	-1.34521	-1.6244	-6.24366	-4.64141	-3.84367		Cathepsin D		O93428		C176R163	5730884	1.23538	-4.42515	-5.46675	Cathepsin D		O93428
C177R165	5733348	-1.18236	-1.42231	-3.31378	-2.80268	-2.32985		GILT-like protein C02D5.2	176203	P34276		C177R165	5733348	-1.49486	-6.17936	-4.13373	GILT-like protein C02D5.2	176203	P34276
C184R041	5733131	-1.25801	-1.3891	-4.69078	-3.72873	-3.37684		Carboxypeptidase B		P04069		C184R041	5733131	1.05282	-5.34928	-5.63183	Carboxypeptidase B		P04069
C202R075	5732614	-1.27991	-1.48138	-5.25111	-4.10271	-3.54474		Trypsin-1		P00765		C202R075	5732614	-1.0804	-4.43013	-4.10044	Trypsin-1		P00765
C202R136	5732072	-1.02477	-1.29295	-3.68684	-3.59772	-2.85149		UNKNOWN				C202R136	5732072	1.22302	-4.70707	-5.75683	UNKNOWN
C205R034	5730474	1.38707	-1.69589	-2.58249	-3.58211	-1.5228		Carboxypeptidase B		P04069		C205R034	5730474	-1.00823	-3.94714	-3.91493	Carboxypeptidase B		P04069
C206R139	5732395	-1.06101	-1.41202	-4.37021	-4.11891	-3.09501		UNKNOWN				C206R139	5732395	-1.08888	-6.33343	-5.81649	UNKNOWN
C213R138	5723751	-1.20911	-1.2817	-3.32748	-2.75201	-2.59615		Chymotrypsin BI		Q00871		C213R138	5723751	1.24502	-2.71034	-3.37443	Chymotrypsin BI		Q00871
C213R156	5732866	-1.16927	-1.29879	-3.15727	-2.70021	-2.43093		Chymotrypsin BI		Q00871		C213R156	5732866	1.01312	-3.11476	-3.15563	Chymotrypsin BI		Q00871
C223R078	5733348	-1.17349	-1.40084	-3.13015	-2.6674	-2.23448		GILT-like protein C02D5.2	176203	P34276		C223R078	5733348	-1.03006	-4.05233	-3.93406	GILT-like protein C02D5.2	176203	P34276

## Sheet: Sutherland et al. Atlantic EMB
Cluster B (66 transcripts)												Atlantic pre-adult L. salmonis response to EMB (Sutherland et al., 2015)
Spot ID	Contig ID	FC (MS- EMB vs MS- control)	FC (MS+ control vs MS- control)	FC (MS+ EMB vs MS- control)	FC (MS+ EMB vs MS- EMB)	FC (MS+ EMB vs MS+ control)	Gene	Description	GeneID	SwissProt Accession		Spot ID	Contig ID	Description	FC (EMB0.0 vs EMB0.0)	FC (EMB25.0 vs EMB0.0)	FC (EMB300 vs EMB0)	FC (EMB1000.0 vs EMB0.0)	GeneID	SwissProt Accession
C026R161	5733464	-1.15754	-1.35746	-3.74516	-3.23546	-2.75894		Carboxypeptidase B		P04069		C026R161	5733464	Carboxypeptidase B	1.79456	1.05863	1.34738	1.60312		P04069
C088R011	5733464	1.02012	-1.04927	-2.8185	-2.87521	-2.68614		Carboxypeptidase B		P04069		C088R011	5733464	Carboxypeptidase B	1.77699	1.19828	1.22887	1.30474		P04069
C091R068	5733494	-1.2177	-1.38546	-2.85974	-2.34848	-2.06411		Phospholipase A2 isozymes PA3A/PA3B/PA5		P16354		C091R068	5733494	Phospholipase A2 isozymes PA3A/PA3B/PA5	1.81612	1.16276	1.62975	1.64047		P16354

## Sheet: Sutherland et al. Salinity
Cluster B (66 transcripts)
Spot ID	Contig ID	FC (MS- EMB vs MS- control)	FC (MS+ control vs MS- control)	FC (MS+ EMB vs MS- control)	FC (MS+ EMB vs MS- EMB)	FC (MS+ EMB vs MS+ control)	Gene	Description	GeneID	SwissProt Accession	Cluster from Sutherland et al., (2015)
C020R036	5733086	-1.32184	-1.25084	-3.23157	-2.44474	-2.58352		Cathepsin L light chain		Q26636	Cluster ii
C047R025	5737470	-1.63618	-1.38969	-5.22694	-3.1946	-3.76122	AQP-9	Aquaporin-9	366	O43315	Cluster ii
C053R141	5737470	-1.53063	-1.25229	-4.34429	-2.83823	-3.46906	AQP-9	Aquaporin-9	366	O43315	Cluster ii
C087R159	5736524	-1.14917	-1.52249	-3.45115	-3.00318	-2.26678	PEPI	Granulin-7		P28798	Cluster ii
C090R136	5732637	-1.53594	-1.32199	-4.35228	-2.83362	-3.29222		Uncharacterized protein C03F11.3	180812	Q11124	Cluster ii
C109R100	5732395	-1.11638	-1.74471	-4.49713	-4.0283	-2.57759		UNKNOWN			Cluster ii
C134R112	5738425	-1.2704	-1.81706	-6.25185	-4.92117	-3.44064		UNKNOWN			Cluster ii
C152R115	5731500	-1.24688	-1.57238	-4.62522	-3.70943	-2.94155		Trypsin-1		P00765	Cluster ii
C172R033	5732614	-1.42564	-1.64135	-4.80018	-3.36705	-2.92453		Trypsin-1		P00765	Cluster ii
C177R165	5733348	-1.18236	-1.42231	-3.31378	-2.80268	-2.32985		GILT-like protein C02D5.2	176203	P34276	Cluster ii
C223R078	5733348	-1.17349	-1.40084	-3.13015	-2.6674	-2.23448		GILT-like protein C02D5.2	176203	P34276	Cluster ii
C225R028	5738425	1.09261	-1.47094	-3.53121	-3.85822	-2.40065		UNKNOWN			Cluster ii
C012R041	5730556	-1.17427	-1.31294	-2.90401	-2.47304	-2.21184		Trypsin-1		P00765	Cluster iv
C025R065	5730556	-1.10995	-1.33306	-2.95674	-2.66385	-2.21801		Trypsin-1		P00765	Cluster iv
C039R001	5732866	-1.30781	-1.41077	-3.13811	-2.3995	-2.2244		Chymotrypsin BI		Q00871	Cluster iv
C065R065	5723751	-1.28174	-1.60431	-3.77211	-2.94296	-2.35123		Chymotrypsin BI		Q00871	Cluster iv
C080R027	5733397	-1.38936	-1.48891	-3.68461	-2.65202	-2.47471		Putative serine protease K12H4.7	176136	P34528	Cluster iv
C110R032	5737036	-1.25893	-1.67787	-4.84781	-3.85073	-2.88926		UNKNOWN			Cluster iv
C118R088	5730190	-1.15627	1.10458	-2.47554	-2.14096	-2.73444	HB	Hypodermin-B		P35588	Cluster iv
C121R160	5730205	-1.129	-1.11854	-2.55786	-2.26559	-2.28678		Euk_Ferritin, Eukaryotic Ferritin (Euk_Ferritin) domain. Ferritins are the primary iron storage proteins of most living organisms and members of a broad superfamily of ferritin-like diiron-carboxylate proteins. The iron-free (apoferritin) ferritin molecule is a protein shell composed of 24 protein chains arranged in 432 symmetry. Iron storage involves the uptake of iron (II) at the protein shell,…			Cluster iv
C184R041	5733131	-1.25801	-1.3891	-4.69078	-3.72873	-3.37684		Carboxypeptidase B		P04069	Cluster iv
C213R138	5723751	-1.20911	-1.2817	-3.32748	-2.75201	-2.59615		Chymotrypsin BI		Q00871	Cluster iv
C213R156	5732866	-1.16927	-1.29879	-3.15727	-2.70021	-2.43093		Chymotrypsin BI		Q00871	Cluster iv
C217R089	5737036	-1.26797	-1.70689	-5.176	-4.08211	-3.03241		UNKNOWN			Cluster iv
C264R056	5730203	-1.14579	-1.2137	-3.00004	-2.61831	-2.4718		Trypsin-1		P00765	Cluster iv
