# Supplementary material for: Effects of the vertically transmitted microsporidian Facilispora margolisi and the parasiticide emamectin benzoate on salmon lice (Lepeophtheirus salmonis)
Source: BMC Genomics. 2017 Aug 17;18:630. doi: 10.1186/s12864-017-4040-8 (PMC5561633; doi:10.1186/s12864-017-4040-8)
Supplement: Supplementary file 5 — Pre-adult L. salmonis responses to F. margolisi infection and microsporidian genes on the microarray. (XLSX 85 kb) [file 12864_2017_4040_MOESM5_ESM.xlsx]

## Sheet: mfx ms g(123)
Spot ID	Contig ID	p (Sex corr)	p (Sex corr-Microsporian)	p (Microsporian)	FC (Female ms- vs Male ms-)	FC (Female ms+ vs Male ms+)	FC (Male ms+ vs Male ms-)	FC (Female ms+ vs Female ms-)	Gene	Description	GeneID	SwissProt Accession
C045R073	5736220	6.98623e-06	0.167887	0.00769859	-2.52922	-4.9721	2.76395	1.40597	15-PGDH	15-hydroxyprostaglandin dehydrogenase [NAD+]		P70684
C204R006	5733157	0.0176673	0.188044	0.00799436	1.1987	1.83189	-1.92776	-1.26143		26S proteasome non-ATPase regulatory subunit 14	33738	Q9V3H2
C021R044	5725753	0.139596	0.991214	1.38377e-11	1.51358	1.52288	14.9931	15.0852		40S ribosomal protein S4-3	835955	Q8VYK6
C035R020	5725753	0.896794	0.244132	5.02422e-16	-1.42187	1.32584	31.9222	60.1785		40S ribosomal protein S4-3	835955	Q8VYK6
C165R067	5729536	0.631654	0.242795	2.86553e-15	-1.17198	1.45732	15.3845	26.2758		40S ribosomal protein S9	859101	Q8SRW6
C203R003	5729536	0.311834	0.706947	2.76851e-12	1.20196	1.49099	17.4207	21.6097		40S ribosomal protein S9	859101	Q8SRW6
C013R155	5730889	1.81716e-08	0.784219	0.00783167	-9.42019	-11.2494	2.70712	2.26694		60S ribosomal protein L6	733592	Q2YGT9
C094R102	5733830	6.32454e-10	0.0476257	0.00269514	2.85339	1.89126	1.69751	1.12513		ATPase family AAA domain-containing protein 1-B	368412	Q503W7
C172R053	5735169	4.94852e-16	0.425204	0.000824326	-3.91507	-4.61858	1.58002	1.33935		Bestrophin-2	212989	Q8BGM5
C181R122	5730643	2.81212e-09	0.569745	0.00372713	2.67971	3.12776	-1.64214	-1.40691		Brain tumor protein		Q8MQJ9
C178R033	5732125	1.44372e-08	0.214407	0.00257974	2.42469	3.508	-1.93234	-1.33561	IMP	BRCA1-associated protein		Q7Z569
C112R113	5725004	6.67779e-18	0.898877	0.00256688	-7.36261	-7.59935	1.51789	1.47061	dSlo	Calcium-activated potassium channel slowpoke		Q03720
C176R114	5736172	0.619792	0.298263	0.00832711	-1.0718	1.21453	-1.61787	-1.24285		Calreticulin	41166	P29413
C118R151	5733860	1.08374e-08	0.0971322	0.00771677	2.01866	3.0677	-1.74417	-1.14773		Cell division cycle protein 20 homolog	991	Q12834
C188R121	5733860	6.89527e-10	0.0193606	0.00730942	1.80677	2.94601	-1.69637	-1.04037		Cell division cycle protein 20 homolog	991	Q12834
C084R139	5729493	1.97544e-07	0.112048	0.00381899	2.04808	1.53369	1.52124	1.13917		Coiled-coil domain-containing protein 6		Q16204
C189R076	5722455	8.39474e-15	0.078588	0.000958736	2.51803	3.4107	-1.57411	-1.16212	CKS-1 sp|P61025.1|CKS1_MOUSE RecName: Full=Cyclin-dependent kinases regulatory subunit 1	Cyclin-dependent kinases regulatory subunit 1	1163	P61024
C243R131	5722455	1.06028e-12	0.0229515	0.00601293	1.9356	2.80965	-1.51497	-1.04368	CKS-1 sp|P61025.1|CKS1_MOUSE RecName: Full=Cyclin-dependent kinases regulatory subunit 1	Cyclin-dependent kinases regulatory subunit 1	1163	P61024
C015R112	5740388	4.11449e-23	0.102148	0.00257404	15.0646	22.7999	-1.83675	-1.2136	CPE-binding protein 1-B	Cytoplasmic polyadenylation element-binding protein 1-B	734470	Q52KN7
C074R065	5738531	0.000132734	0.539391	0.00536605	1.55979	1.81228	-1.54394	-1.32883		DnaJ homolog subfamily A member 1	100174139	Q5NVI9
C154R112	5728842	0.285165	0.105737	0.00703564	-1.0625	1.3357	-1.61105	-1.13519	ERj3p	DnaJ homolog subfamily B member 11		P81999
C128R153	5723469	0.00127255	0.407078	0.00207625	1.37503	1.68036	-1.64494	-1.34605	Protein kinase inhibitor p58	DnaJ homolog subfamily C member 3	63880	Q9R0T3
C142R124	5723469	0.00233977	0.0956081	0.00999815	1.20146	1.79342	-1.68006	-1.12552	Protein kinase inhibitor p58	DnaJ homolog subfamily C member 3	63880	Q9R0T3
C221R139	5734852	0.00191843	0.0524188	0.00380435	1.17433	1.89579	-1.839	-1.13915	Protein kinase inhibitor p58	DnaJ homolog subfamily C member 3	63880	Q9R0T3
C056R049	5727384	7.46845e-16	0.496213	0.00731193	-5.46455	-4.65816	1.2851	1.50757		Dual specificity protein phosphatase 3	1845	P51452
C006R085	5731986	0.0204991	0.326255	0.00219482	1.47378	1.1761	1.62805	1.29921		E3 ubiquitin-protein ligase LRSAM1	227738	Q80ZI6
C200R085	5723341	0.384483	0.0101668	4.084e-22	-2.27768	1.52221	83.4662	289.386	EF-1-alpha	Elongation factor 1-alpha	858942	Q8SS29
C201R042	5723341	0.964608	0.587407	2.32418e-14	-1.17797	1.21276	47.3825	67.6905	EF-1-alpha	Elongation factor 1-alpha	858942	Q8SS29
C166R012	5727693	0.573542	0.129106	1.23253e-16	-1.79376	1.3119	38.3603	90.2712	EF-2	Elongation factor 2	860106	Q8SQT7
C190R143	5727693	0.442654	0.950929	3.84545e-13	1.32439	1.27051	43.8089	42.0265	EF-2	Elongation factor 2	860106	Q8SQT7
C074R020	5735358	0.512834	0.419669	0.00229359	1.18598	-1.0181	1.60631	1.33033		F-box/WD repeat-containing protein 1A	8945	Q9Y297
C175R070	5731837	2.96327e-10	0.0858465	0.00748925	1.89347	2.62397	-1.52981	-1.10392		FAS-associated factor 2	23197	Q96CS3
C063R045	5726070	1.84287e-10	0.0463102	0.0068791	1.83042	2.64428	-1.55217	-1.07444		G2/mitotic-specific cyclin-B3	42971	Q9I7I0
C083R104	5726070	3.56431e-13	0.052682	0.00618723	2.26234	3.22404	-1.54408	-1.0835		G2/mitotic-specific cyclin-B3	42971	Q9I7I0
C009R141	5731623	6.94974e-09	0.130824	0.00110147	-2.1238	-3.12553	1.8914	1.28521		Glycogen phosphorylase	33386	Q9XTL9
C107R029	5731623	3.81708e-08	0.344367	0.00391028	-2.22136	-2.86155	1.70711	1.32519		Glycogen phosphorylase	33386	Q9XTL9
C185R112	5731982	0.00153043	0.776451	0.00955503	-1.53768	-1.66264	1.51199	1.39835	GlyRS	Glycyl-tRNA synthetase		Q04451
C015R156	5722217	0.4915	0.447298	2.51455e-14	-1.48483	1.02	22.8868	34.6628		Heat shock protein 90	858625	Q8SSE8
C211R099	5722217	0.965495	0.857777	2.79286e-18	-1.03093	1.0511	39.7504	43.0739		Heat shock protein 90	858625	Q8SSE8
C044R094	5734902	0.175873	0.0739321	2.45355e-20	-2.19735	1.11907	73.4856	180.7		Heat shock protein 90	858625	Q8SSE8
C211R043	5734902	0.837521	0.268445	3.4132e-21	-1.36714	1.24067	98.5292	167.122		Heat shock protein 90	858625	Q8SSE8
C086R058	5725884	0.132719	0.189497	5.38613e-13	-3.23584	-1.08559	53.3429	159		Heat shock protein homolog ECU03_0520	858725	Q8SSB1
C123R148	5727856	0.049529	0.0315223	3.13099e-14	-4.30734	1.07281	30.7286	141.996		Heat shock protein SSA1	851259	P10591
C219R104	5739515	7.95322e-10	0.695926	0.00855781	3.33432	3.75774	-1.61993	-1.4374		Importin subunit beta-1	24917	P52296
C047R146	5726374	3.12522e-19	0.0197342	0.00656163	6.11071	10.8109	-1.86401	-1.05361	HsMAD2	Mitotic spindle assembly checkpoint protein MAD2A	4085	Q13257
C182R165	5730496	7.4576e-23	0.0176756	0.00422068	6.28331	9.7691	-1.63547	-1.0519	HsMAD2	Mitotic spindle assembly checkpoint protein MAD2A	4085	Q13257
C208R069	5728833	1.40491e-13	0.810776	0.00803854	-5.95675	-5.54011	1.47135	1.58201		Muscle LIM protein Mlp84B	40849	Q24400
C066R169	5735912	5.98697e-12	0.379363	0.00101891	-4.50376	-6.01849	2.0721	1.5506		Muscle LIM protein Mlp84B	40849	Q24400
C186R133	5728891	1.05837e-18	0.229542	0.000788776	-7.66152	-10.4501	1.86208	1.36519	NID-2	Nidogen-2		O88322
C134R058	5724134	0.294208	0.247401	1.74487e-12	-1.03032	1.82351	12.5487	23.5764	PheRS	Probable phenylalanyl-tRNA synthetase alpha chain	859527	Q8SRG9
C138R089	5733105	1.53292e-15	0.18008	8.24542e-05	-2.80192	-3.52752	1.63243	1.29665		Protein abrupt	34560	Q24174
C027R116	5726322	2.76937e-11	0.172401	0.00972868	-2.7534	-3.89098	1.66927	1.18123		Putative epidermal cell surface receptor	40861	Q04164
C155R159	5722104	2.14919e-11	0.824417	0.00198145	-3.69481	-3.93114	1.63996	1.54137	PK	Pyruvate kinase	42620	O62619
C140R078	5731717	1.13461e-11	0.0104444	0.00682815	1.78032	2.74959	-1.56551	-1.01365	MgcRacGAP	Rac GTPase-activating protein 1	29127	Q9H0H5
C076R081	5722879	0.189103	0.436889	6.18163e-10	1.21485	2.11352	14.7045	25.5819		Ribonucleoside-diphosphate reductase small chain	918732	Q9DHU2
C123R025	5732460	0.122691	0.157173	0.00611496	-1.41902	-1.01586	-1.65607	-1.18557		RT_nLTR_like, RT_nLTR: Non-LTR (long terminal repeat) retrotransposon and non-LTR retrovirus reverse transcriptase (RT). This subfamily contains both non-LTR retrotransposons and non-LTR retrovirus RTs. RTs catalyze the conversion of single-stranded RNA into double-stranded DNA for integration into host chromosomes. RT is a multifunctional enzyme with RNA-directed DNA polymerase, DNA directed DNA…
C234R130	5724102	7.1851e-06	0.296489	0.00602413	1.78602	2.39243	-1.73224	-1.29317	SRP55	Serine-arginine protein 55		P26686
C142R028	5732000	3.26036e-10	0.267699	0.00338461	2.05759	2.55372	-1.50614	-1.21353	PLK-1	Serine/threonine-protein kinase PLK1	18817	Q07832
C161R123	5732000	4.92077e-10	0.241163	0.00125066	2.75454	3.83332	-1.919	-1.37895	PLK-1	Serine/threonine-protein kinase PLK1	18817	Q07832
C230R056	5740847	7.35613e-15	0.0103379	0.000751503	2.4491	3.9444	-1.75583	-1.0902	PLK-1	Serine/threonine-protein kinase PLK1	18817	Q07832
C124R129	5728358	0.113722	0.425637	0.00973632	1.28128	2.0906	-2.93067	-1.79614		Serine/threonine-protein kinase ULK3	734568	Q4V7Q6
C184R035	5733327	3.55024e-16	0.0108609	0.00279132	-5.60541	-3.2464	1.05486	1.82137		Smc, Chromosome segregation ATPases [Cell division and chromosome partitioning].
C192R101	5728011	2.20119e-14	0.649939	0.000543392	-5.63972	-4.98702	1.56823	1.77348	ArgBP2	Sorbin and SH3 domain-containing protein 2	114901	O35413
C182R101	5723986	0.00073374	0.892042	0.00873794	-2.12594	-2.01472	1.68035	1.7731	TML dioxygenase	Trimethyllysine dioxygenase, mitochondrial	55217	Q9NVH6
C103R116	5726266	0.880102	0.362416	8.31483e-14	-1.2837	1.19618	12.6753	19.4633		Tubulin alpha chain		P36220
C176R074	5726266	0.750586	0.157703	1.29172e-15	-1.57755	1.33682	23.6556	49.8871		Tubulin alpha chain		P36220
C179R052	5733902	0.105114	0.285585	3.1768e-12	1.14057	1.86649	8.25343	13.5063		Tubulin beta-1 chain	181036	P12456
C059R132	5722108	0.107627	0.690596	4.52198e-11	2.45506	1.72791	71.9237	50.6212		UNKNOWN
C171R119	5722108	0.155406	0.569537	1.36322e-13	1.27216	1.74296	20.8177	28.522		UNKNOWN
C063R034	5722185	7.45892e-14	0.464712	0.00326965	-6.54526	-5.25376	1.43265	1.78482		UNKNOWN
C187R087	5722895	0.0367542	0.468239	0.00679756	-3.13208	-10.0341	-5.48291	-17.5653		UNKNOWN
C260R037	5722895	0.109072	0.985698	0.000841267	-4.65096	-4.81243	-31.0453	-32.1231		UNKNOWN
C037R166	5722914	1.44402e-08	0.0296998	0.00462299	1.74161	2.86229	-1.78612	-1.0868		UNKNOWN
C004R034	5723246	0.30124	0.184266	0.00179653	-1.03733	1.33463	-1.76555	-1.27527		UNKNOWN
C084R051	5724095	0.932889	0.138715	9.9691e-12	-1.98818	1.84847	37.2585	136.929		UNKNOWN
C199R031	5724095	0.785594	0.141351	3.60907e-14	-1.36765	1.57237	15.2188	32.7272		UNKNOWN
C187R042	5724434	0.000129137	0.0967924	0.00320624	-1.26789	-1.73223	1.56113	1.14265		UNKNOWN
C080R042	5725211	2.05687e-07	0.270598	0.0039254	-2.63712	-1.97864	-1.7159	-1.28745		UNKNOWN
C212R066	5725560	0.808417	0.102674	6.89819e-13	-1.6858	2.01475	29.8209	101.286		UNKNOWN
C115R060	5725570	0.0230649	0.281774	0.00522754	-1.16638	-1.51598	1.62949	1.25371		UNKNOWN
C221R029	5726209	1.66578e-12	0.871153	0.00562204	-6.10026	-6.45451	1.7125	1.61851		UNKNOWN
C060R066	5726482	0.507513	0.572535	9.24353e-12	1.04461	1.71833	60.6456	99.7587		UNKNOWN
C131R028	5726764	4.65451e-13	0.146751	0.00560414	3.03678	4.27243	-1.66568	-1.18394		UNKNOWN
C046R009	5727099	0.623809	0.494937	0.00523991	-1.04548	1.31048	-2.30997	-1.686		UNKNOWN
C137R079	5727553	0.0260721	0.499589	0.00227739	-4.49096	-15.6522	-10.8947	-37.9709		UNKNOWN
C151R090	5727553	0.0070478	0.415873	0.000954103	-2.49466	-5.21903	-3.48406	-7.28893		UNKNOWN
C102R117	5727616	3.00128e-10	0.105377	0.00588681	2.57969	1.90225	1.52358	1.12348		UNKNOWN
C024R086	5727653	0.184521	0.729515	2.11783e-14	1.2879	1.53494	20.9592	24.9794		UNKNOWN
C170R103	5727653	0.515874	0.0724604	5.09683e-16	-1.38162	1.97022	27.567	75.04		UNKNOWN
C061R107	5728023	0.00115266	0.761068	0.00794985	-1.78063	-1.98641	-1.56459	-1.7454		UNKNOWN
C067R087	5728619	0.861324	0.0264511	2.00895e-15	-2.19044	2.49173	59.6471	325.553		UNKNOWN
C264R073	5728619	0.615362	0.0490824	3.65806e-15	-1.67461	2.35574	42.97	169.514		UNKNOWN
C082R111	5728788	0.296615	0.796469	0.00682113	1.15327	1.26528	-1.74917	-1.59432		UNKNOWN
C119R106	5729372	5.55624e-19	0.641486	0.0046473	-8.16945	-7.32543	1.34518	1.50017		UNKNOWN
C028R116	5729607	2.37095e-11	0.149959	0.00505369	2.40639	3.30609	-1.61871	-1.17821		UNKNOWN
C192R095	5729607	2.08884e-09	0.350555	0.00526181	2.32544	2.91679	-1.59945	-1.27518		UNKNOWN
C202R151	5730467	7.17744e-05	0.10631	0.00378893	-4.40815	-1.98339	-3.14723	-1.41605		UNKNOWN
C118R025	5730751	2.98116e-11	0.235446	0.00899463	-4.78088	-7.52918	2.11154	1.34079		UNKNOWN
C161R120	5731205	0.334872	0.524862	0.00208042	-1.77235	-1.12583	2.58015	4.06182		UNKNOWN
C212R094	5732023	2.0737e-09	0.0149385	0.00525523	1.82417	3.21312	-1.84448	-1.04716		UNKNOWN
C157R166	5733553	0.103726	0.123872	0.00579757	-2.46656	-1.02646	-3.50944	-1.46045		UNKNOWN
C027R105	5733580	0.0477473	0.049599	0.00759607	-3.80097	-1.00582	-4.90724	-1.29856		UNKNOWN
C130R021	5733580	0.0670368	0.0488738	0.00901558	-3.74366	1.05186	-5.02255	-1.27546		UNKNOWN
C108R029	5733921	0.764604	0.487335	2.02739e-17	-1.10581	1.28694	43.3853	61.742		UNKNOWN
C151R021	5733921	0.923095	0.157994	1.37543e-13	-1.4971	1.58702	21.3032	50.6147		UNKNOWN
C041R167	5734353	3.08062e-15	0.465039	0.00225577	-3.74166	-4.37039	1.52833	1.30846		UNKNOWN
C160R080	5734422	0.00124598	0.262516	0.00475244	-1.28247	-1.62831	1.54571	1.21741		UNKNOWN
C067R150	5734574	0.931677	0.22019	1.07969e-12	-1.49874	1.42229	18.1149	38.6144		UNKNOWN
C094R053	5734574	0.949812	0.101755	3.65858e-15	-1.86783	1.78488	62.234	207.479		UNKNOWN
C163R007	5734867	0.770489	0.0691611	0.00058957	-5.51836	3.47299	-85.8065	-4.4772		UNKNOWN
C195R108	5737174	6.17119e-09	0.375185	0.000961366	-2.05294	-2.48811	1.6192	1.336		UNKNOWN
C208R158	5737312	0.00507818	0.861102	0.00428377	-1.57427	-1.66637	1.68397	1.5909		UNKNOWN
C157R003	5737352	0.000651667	0.205429	0.00538943	-3.20582	-1.76425	-2.67877	-1.4742		UNKNOWN
C150R034	5739818	1.81212e-20	0.250166	0.00704288	16.8243	24.0607	-1.85306	-1.29574		UNKNOWN
C042R148	5740117	1.15819e-08	0.991018	0.0018499	-2.6864	-2.67829	1.56424	1.56897		UNKNOWN
C140R007	5740117	3.12249e-10	0.691927	0.00204552	-3.21576	-2.90115	1.45908	1.61731		UNKNOWN
C046R099	5740279	0.67708	0.11261	0.0055265	-1.37723	1.20776	-2.04779	-1.23111		UNKNOWN
C098R005	5740279	0.711978	0.235925	0.0009437	-1.24699	1.12368	-1.96178	-1.40005		UNKNOWN
C243R044	5740310	0.232233	0.532822	0.00941604	-1.29839	-1.0864	-1.61268	-1.34939		UNKNOWN
C042R072	5740526	8.03897e-14	0.569194	0.00255183	8.40015	10.432	-2.05626	-1.65576		UNKNOWN
C125R085	5740539	4.40282e-16	0.160563	0.00034049	4.11221	5.65069	-1.82024	-1.32465		UNKNOWN
C070R080	5735543	0.8222	0.792225	0.00707482	-1.00508	1.0659	-1.50037	-1.40049	HTF	X-box-binding protein 1	289754	Q9R1S4
C222R167	5724170	4.05422e-18	0.146254	0.00117073	-3.93732	-5.16047	1.57937	1.20502		zf-LITAF-like, LITAF-like zinc finger domain. Members of this family are usually short proteins (<300 residues) with the motif C-XX-C- separated from a more C-terminal cysteine-rich motif HX-C(P)X-C-X4-G-R by a variable region of usually 25-30 (hydrophobic) residues. This domain was first identified in LPS-induced tumour necrosis alpha factor (LITAF) which is produced in mammalian cells after bei…

## Sheet: interaction sex&ms g(64)
Spot ID	Contig ID	p (Sex corr)	p (Sex corr-Microsporian)	p (Microsporian)	FC (Female ms+ vs Female ms-)	FC (Female ms- vs Male ms-)	FC (Female ms+ vs Male ms+)	FC (Male ms+ vs Male ms-)	Gene	Description	GeneID	SwissProt Accession
C005R044	5732296	0.560723	0.00946852	0.0203887	-1.02636	1.31558	-1.19436	1.53092		Bromodomain and WD repeat-containing protein 2	207425	Q8K1X1
C007R101	5733200	0.857563	0.00180191	0.175886	-1.30727	1.53581	-1.61217	1.894		Probable imidazolonepropionase	5515844	A7RX26
C012R155	5734348	2.22441e-11	0.00692261	0.997747	1.54839	-6.73267	-2.80577	-1.54973		UNKNOWN
C018R108	5730438	0.0199332	0.00125343	0.0336085	37.2165	-42.97	1.96781	-2.27203		UNKNOWN
C025R112	5738671	0.0132426	0.00451933	0.12998	1.13817	-1.63593	1.03776	-1.49161		UNKNOWN
C026R166	5730673	6.89446e-12	0.0044444	0.0703418	-1.07608	-1.55176	-2.26851	1.35853		UNKNOWN
C027R134	5735515	0.0356951	0.00358158	0.266943	-1.87735	2.19548	-1.14916	1.3439	mPank1	Pantothenate kinase 1	75735	Q8K4K6
C038R142	5737980	7.40889e-11	0.00326422	0.0274606	1.09838	1.93518	3.86417	-1.81795		DNA repair and recombination protein RAD54B	623474	Q6PFE3
C050R013	5722061	0.134581	0.000317091	0.133547	30.4921	-30.4129	4.58088	-4.56898		UNKNOWN
C050R024	5729310	3.18305e-07	0.00861037	0.99917	-1.16233	1.6328	1.20872	1.1622		Voltage-dependent anion-selective channel	34500	Q94920
C051R095	5726747	0.271571	0.00778854	0.52273	-1.55688	1.24327	-1.65342	1.32036		UNKNOWN
C054R022	5731869	0.000243648	0.00837638	0.452093	-1.15305	1.61876	1.09458	1.28259		Oxidoreductase NAD-binding domain-containing protein 1	558500	A3KP77
C061R045	5733450	2.03546e-11	0.00922013	0.617375	-1.31969	4.61927	2.34263	1.49416		UNKNOWN
C067R099	5734289	0.00372592	0.00307004	0.526337	-1.4731	1.01117	-2.60846	1.79051		Putative phospholipase B-like 2	181605	O62146
C067R116	5729374	0.951735	0.00244889	0.0324705	2.12345	-11.1628	10.218	-53.7155		UNKNOWN
C069R028	5722544	0.443376	0.000169713	0.748688	12.5813	-16.1993	6.8116	-8.77041		UNKNOWN
C079R009	5735634	0.91144	0.00140717	0.97686	-1.90134	1.87215	-1.95219	1.92221		UNKNOWN
C088R098	5738423	0.00524151	0.00877604	0.0339199	-1.06275	-1.02185	-1.85168	1.70508	BCKDH E1-beta	2-oxoisovalerate dehydrogenase subunit beta, mitochondrial	100048676; 12040	Q6P3A8
C089R062	5731836	1.51745e-20	0.00720859	0.00525938	-1.0098	3.8222	6.01517	-1.58916		Smc, Chromosome segregation ATPases [Cell division and chromosome partitioning].
C093R022	5722939	5.15812e-05	0.00503377	0.0161558	-1.05252	-1.19452	-2.3059	1.83407		MARVEL, Membrane-associating domain. MARVEL domain-containing proteins are often found in lipid-associating proteins - such as Occludin and MAL family proteins. It may be part of the machinery of membrane apposition events, such as transport vesicle biogenesis.
C097R099	5731499	0.000308617	0.00496504	0.581898	-1.43098	-1.10666	-2.02588	1.27928		Cytochrome c oxidase subunit 6B	2538835	O94581
C100R089	5727342	3.84725e-06	0.0064798	0.201946	-1.33984	-1.60375	-4.63878	2.1588		UNKNOWN
C103R091	5722544	0.141328	0.000322962	0.145313	33.4108	-33.7414	4.90761	-4.95618		UNKNOWN
C106R129	5724381	2.00701e-07	0.000166722	0.463121	-1.2135	-1.13231	-1.81111	1.31807		Peptide methionine sulfoxide reductase	39675	P08761
C106R162	5728679	0.22968	0.000247785	0.189804	14.9879	-14.1534	4.17018	-3.93801		UNKNOWN
C109R014	5740129	2.08277e-09	0.00965743	0.0834132	1.07979	1.52551	2.36829	-1.43774		UNKNOWN
C109R158	5739649	4.457e-13	0.00630478	0.285209	1.38385	4.35926	12.296	-2.03828		UNKNOWN
C112R140	5726083	1.52608e-15	0.00850809	0.0106784	1.01001	3.26735	6.01441	-1.82252	CRIK	Citron Rho-interacting kinase	11113	O14578
C113R163	5725884	0.00588612	0.00939391	5.59637e-14	163.261	-7.1022	-1.0656	24.4953		Heat shock protein homolog ECU03_0520	858725	Q8SSB1
C115R159	5733998	1.71012e-11	0.0032053	0.309638	1.54318	-3.795	-1.97228	-1.24689		UNKNOWN
C117R146	5726482	0.692757	0.00352805	5.7294e-20	367.28	-2.57119	2.07723	68.7668		UNKNOWN
C119R151	5728356	1.36058e-08	0.00866186	0.0215068	-1.03001	2.22531	1.43432	1.50627	CTP	Putative tricarboxylate transport protein, mitochondrial	176398	P34519
C121R005	5731836	1.09947e-22	0.00047068	0.0014841	1.02804	3.64458	6.145	-1.64008		Smc, Chromosome segregation ATPases [Cell division and chromosome partitioning].
C133R009	5730371	1.70123e-09	0.00620565	0.000118136	1.06943	1.68032	1.27586	1.40844		ANK, ankyrin repeats; ankyrin repeats mediate protein-protein interactions in very diverse families of proteins. The number of ANK repeats in a protein can range from 2 to over 20 (ankyrins, for example). ANK repeats may occur in combinations with other types of domains. The structural repeat unit contains two antiparallel helices and a beta-hairpin, repeats are stacked in a superhelical arrangem…
C139R044	5727122	4.91717e-19	0.00498619	0.000722134	1.77848	-5.91127	-3.53269	1.06286		UNKNOWN
C143R132	5723837	3.9025e-19	0.00771844	0.00679243	-1.0038	3.10275	4.75508	-1.53836		DNA repair protein RAD51 homolog 1	396086	P37383
C144R167	5729900	0.229468	0.000684989	0.0617738	43.7075	-27.262	5.32045	-3.31857		UNKNOWN
C150R090	5733526	0.545536	0.00493276	0.000184496	-1.55588	-3.87114	2.44984	-14.7554		UNKNOWN
C152R066	5733740	0.0793496	0.00367308	0.714503	3.51137	-5.89889	1.60195	-2.69118		UNKNOWN
C152R093	5730012	0.000559273	0.00551388	0.0728985	1.10801	1.08063	1.86758	-1.55976		UNKNOWN
C152R099	5734867	0.658348	0.00417052	0.000281843	-1.84322	-5.21511	9.15189	-87.9734		UNKNOWN
C155R124	5737735	0.000706323	0.00175037	0.0427418	1.18943	-2.60701	-1.04494	-2.09756	pp-GaNTase 5	Polypeptide N-acetylgalactosaminyltransferase 5	176736	Q95ZJ1
C157R015	5728339	7.56135e-09	0.00252355	0.176556	-1.08287	1.58218	1.20012	1.21746		UNKNOWN
C169R061	5730438	0.0719163	0.000907692	0.0519835	32.8333	-29.8089	2.99257	-2.71691		UNKNOWN
C170R049	5735265	3.51219e-07	0.00200312	0.462151	1.11994	1.13593	1.52027	-1.19502	S35mt	28S ribosomal protein S35, mitochondrial	513438	Q2YDF6
C172R002	5726449	1.06446e-14	0.00871821	0.073932	1.0943	2.60683	4.44998	-1.55995		UNKNOWN
C175R043	5725114	0.464965	0.00500579	0.921914	-1.69511	1.97452	-1.50854	1.7572		UNKNOWN
C178R138	5728571	7.18295e-15	0.00495034	0.215553	1.27937	-9.52987	-4.07242	-1.8291		UNKNOWN
C181R060	5729439	0.000292788	0.0097445	0.212537	1.16343	1.14241	2.01053	-1.51269		Lymphoid-specific helicase		Q9NRZ9
C183R124	5735714	6.85728e-09	0.00166413	0.971289	1.568	-4.20225	-1.72545	-1.55322		UNKNOWN
C186R029	5727856	0.0401041	0.00177683	5.21983e-21	117.265	-3.01963	1.28499	30.2213		Heat shock protein SSA1	851259	P10591
C189R020	5740847	8.13333e-15	0.00799866	0.000162578	-1.11849	2.21858	3.46706	-1.7479	PLK-1	Serine/threonine-protein kinase PLK1	18817	Q07832
C189R047	5735967	0.0152227	0.00204585	0.428099	-1.51321	1.13612	-2.62059	1.96754		Putative phospholipase B-like 2 15 kDa form		Q3TCN2
C189R061	5724948	2.88228e-12	0.00236087	0.213341	1.14807	1.63234	2.56052	-1.36631	GR	Glyoxal reductase	936001	O32210
C190R111	5731349	2.7386e-15	0.00827801	0.011105	1.01684	4.46146	9.87097	-2.17586		UNKNOWN
C194R044	5729900	0.163019	0.000696427	0.0909101	17.1092	-14.5341	3.29968	-2.80306		UNKNOWN
C195R071	5729577	1.45975e-20	0.00259311	0.439095	1.34843	-5.51475	-3.40671	-1.2005		Protein MICAL-2	320878	Q8BML1
C196R107	5722457	0.210522	0.00331242	0.888789	-1.73439	2.24707	-1.40944	1.82607		UNKNOWN
C196R147	5733817	0.00793228	0.00345236	0.082595	-1.18655	1.04149	-2.12614	1.86622	OATP4A1	Solute carrier organic anion transporter family member 4A1	28231	Q96BD0
C202R087	5729247	2.22593e-30	0.00417839	0.556249	1.14402	7.02329	9.80651	-1.2205		UNKNOWN
C204R138	5730930	1.40882e-08	0.00808641	0.36271	1.32516	-2.15036	-1.40743	-1.15297	AtJ16	Chaperone protein dnaJ 16	839024	Q8VXV4
C208R168	5737111	0.00898066	0.00979362	0.0260848	-1.04815	-1.004	-1.88295	1.78929		UNKNOWN
C210R020	5728679	0.593185	0.000112287	0.194231	55.1142	-31.66	14.7753	-8.48758		UNKNOWN
C222R089	5723837	1.12609e-20	0.00223035	0.101807	1.12485	3.34304	5.39939	-1.43585		DNA repair protein RAD51 homolog 1	396086	P37383
C228R142	5725114	0.380473	0.00761292	0.806612	-1.60497	1.97538	-1.4272	1.75658		UNKNOWN
C237R017	5729573	4.94078e-13	0.00443218	0.647241	1.18623	1.70642	2.55246	-1.26096		Protein strawberry notch	32273	A8JUV0
C238R076	5730557	0.882756	0.00675273	0.550252	1.47427	-1.59312	1.67591	-1.81102		Dehydrogenase/reductase SDR family member 1	115817	Q96LJ7
C238R110	5733221	6.40229e-14	0.00674998	0.981733	1.20076	1.78908	2.58716	-1.20431	RanBP10	Ran-binding protein 10	793293	Q1LUS8
C238R165	5728953	2.86002e-27	0.00534606	0.010802	1.02792	16.9425	30.5482	-1.75407	CPE-binding protein 1-B	Cytoplasmic polyadenylation element-binding protein 1-B	734470	Q52KN7
C240R104	5735093	2.2355e-18	0.00400398	0.920845	1.61109	-19.878	-7.8916	-1.56346		Tropomyosin		O61379
C241R030	5722457	0.752657	0.00308335	0.608043	-1.60796	1.66635	-1.86635	1.93412		UNKNOWN
C253R047	5728119	1.07246e-14	0.00431765	0.605557	1.30483	2.76654	5.25567	-1.45592		UNKNOWN
