# Supplementary material for: Effects of the vertically transmitted microsporidian Facilispora margolisi and the parasiticide emamectin benzoate on salmon lice (Lepeophtheirus salmonis)
Source: BMC Genomics. 2017 Aug 17;18:630. doi: 10.1186/s12864-017-4040-8 (PMC5561633; doi:10.1186/s12864-017-4040-8)
Supplement: Supplementary file 6 — Primers for RT-qPCR validation and in situ hybridization. (XLSX 10 kb) [file 12864_2017_4040_MOESM6_ESM.xlsx]

## Sheet: RT-qPCR
Microarray sequence			RT-qPCR primers		Standard curve
Probe ID	Contig ID	Description	Forward primer	Reverse Primer	Annealing Temp (°C)	Efficiency	R2
C140R078	5731717	Rac GTPase-activating protein 1	ATCGAGATACGATGGCGTTC	GGAGGACGAGTACCCAACAA	59	1.06	0.99
C134R058	5724134	Probable phenylalanyl-tRNA synthetase alpha chain	TCGTGCATTTCTCTTGATGG	ATTTTGGAGCCCTTCATCCT	58	0.95	0.96
C211R043	5734902	Heat shock protein 90	CATTGCAGGACTCTGACCAA	ACGGTGATTACCCAATCCAA	59	1.02	0.98
C035R020	5725753	40S ribosomal protein S4-3	CCGTCCAGAGAGGCTACTTG	CATGGCAGAAGCTTGAATGA	59	1.01	0.99
C143R132	5723837	DNA repair protein RAD51 homolog 1	CGCTCCTCGTATTAGTTCTGG	ACCTCCTTTGATGTGCTTGC	58	1.06	0.99

## Sheet: In situ Hyb
Primer sequences for in situ hybridization using an 84 bp region of the F. margolisi SSU rRNA gene
Forward/Reverse	Primer Sequence
MicroB-3F	TAGGCTCCGCGAGCGAGGAA
MicroB-3R	CGTCTGGGTCTCCCCAAATTCGGA
